# Supplementary material for: Pandemic predisposing influence for feline lower urinary disorders
Source: Front Vet Sci. 2025 Jun 16;12:1546288. doi: 10.3389/fvets.2025.1546288 (PMC12206651; doi:10.3389/fvets.2025.1546288)
Supplement: Supplementary file 1 [file Table_1.XLSX]

## Sheet: Código
Variables	Code	Meaning
Animal
Breed	0	Pure
	1	Mixed race
	2	Data unavailable
Sex	0	Male
	1	Female
Age	0	< 1 year
	1	1 a 6 years
	2	7 a 11 years
	3	12 a 16 years
	4	> 17 years
Fertile state	0	Intact
	1	Neutered
	2	Data unavailable
Diet	0	Physiological
	1	Veterinary
	2	Data unavailable
Diet type	0	Dry
	1	Wet
	2	Mixed
	3	Data unavailable
Habitat	0	Indoor
	1	Outdoor
	2	Both
	3	Data unavailable
Body Condition Score (BCS)	0	1 to 5
1 = Very thin	1	2 to 5
2 = Underweight	2	3 to 5
3 = Ideal	3	4 to 5
4 = Overweight	4	5 to 5
5 = Obese	5	Data unavailable
Abdominal ultrasound	0	No
	1	Yes
Urinalysis	0	No
	1	Yes
Urethral obstruction	0	No
	1	Yes
	2	Data unavailable
Urinary catheterization	0	No
	1	Yes
	2	Data unavailable
Cystotomy	0	No
	1	Yes
Urethrostomy	0	No
	1	Yes
Deceased	0	No
	1	Yes
Additional Clinical Signs	0	No
	1	Gastrointestinal
	2	Neurological
	3	Dermatological
	4	Other
Urine Culture	0	Negative
	1	Positive
	2	Data unavailable
Antimicrobial Susceptibility Test (AST)	0	Not applicable
	1	Yes
Abdominal Radiography	0	No
	1	yes
Screening for Mycoplasma	0	Negative
	1	Positive
	2	Data unavailable
Screening for FIV	0	Negative
	1	Positive
	2	Data unavailable
Screening for FeLV	0	Negative
	1	Positive
	2	Data unavailable
Future obstruction/recurrence	0	No
	1	Yes
	2	Data unavailable
Complete Blood Count (CBC)	0	Unremarkable
	1	Altered
	2	Data unavailable
BUN	0	Unremarkable
	1	Altered
	2	Data unavailable
Creatinine	0	Unremarkable
	1	Altered
	2	Data unavailable
Sodium	0	Unremarkable
	1	Altered
	2	Data unavailable
Chloride	0	Altered
	1	com alterações
	2	Data unavailable
Potassium	0	Unremarkable
	1	Altered
	2	Data unavailable
bladder wall thickening	0	No
	1	Yes
	2	Data unavailable
Sediment	0	No
	1	Yes
	2	Data unavailable
Vesical calculus	0	No
	1	Yes
	2	Data unavailable
Nephrolithiasis	0	No
	1	Yes
	2	Data unavailable
Altered corticomedullary distinction	0	No
	1	Yes
	2	Data unavailable
Bladder distension	0	No
	1	Yes
	2	Data unavailable
Altered renal architecture / hyperechoic kidneys	0	No
	1	Yes
	2	Data unavailable
Bladder masses	0	No
	1	Yes
	2	Data unavailable
Leukocytes (urine strip)	0	Negative
	1	Positive
	2	Data unavailable
Nitrite (urine strip)	0	Negative
	1	Positive
	2	Data unavailable
Urobilinogen (urine strip)	0	Negative
	1	Positive
	2	Data unavailable
Protein (urine strip)	0	Negative
	1	Positive
	2	Data unavailable
pH (urine strip)	0	pH 5
	1	pH 5.5
	2	pH 6
	3	pH 6.5
	4	pH 7
	5	pH 7.5
	6	pH 8
	7	pH 8.5
	8	ph 9
	9	Data unavailable
Erythrocytes (urine strip)	0	Negative
	1	Positive
	2	Data unavailable
Specific gravity (urine strip)	0	1.000
	1	1.005 - 1.009
	2	1.010-1.014
	3	1.015-1.019
	4	1.020-1.024
	5	1.025-1.029
	6	> 1.030
	7	Data unavailable
Ketone (urine strip)	0	Negative
	1	Positive
	2	Data unavailable
Bilirubin (urine strip)	0	Negative
	1	Positive
	2	Data unavailable
Glucose (urine strip)	0	Negative
	1	Positive
	2	Data unavailable
Erythrocytes (sediment analysis)	0	No
	1	Yes
	2	Data unavailable
Leukocytes (sediment analysis)	0	No
	1	Yes
	2	Data unavailable
Bacteria (sediment analysis)	0	No
	1	Yes
	2	Data unavailable
Crystals (sediment analysis)	0	No
	1	Yes
	2	Data unavailable
Squamous epithelial cells	0	No
	1	Yes
	2	Data unavailable
Protein casts	0	No
	1	Yes
	2	Data unavailable
Lipid droplets	0	No
	1	Yes
	2	Data unavailable
Mucus	0	No
	1	Yes
	2	Data unavailable
Casts (sediment analysis)	0	No
	1	Yes
	2	Data unavailable
Struvite crystals	0	No
	1	Yes
	2	Data unavailable
calcium oxalate crystals	0	No
	1	Yes
	2	Data unavailable
ammonium urate crystals	0	No
	1	Yes
	2	Data unavailable
First episode	0	No
	1	Yes
	2	Data unavailable
Month of episode occurrence	0	2020-02-01
	1	2020-03-01
	2	2020-04-01
	3	2020-05-01
	4	2020-06-01
	5	2020-07-01
	6	2020-08-01
	7	2020-09-01
	8	2020-10-01
	9	2020-11-01
	10	2020-12-01
	11	2021-01-01
Co-habitants	0	None
	1	1 co-habitant
	2	2 co-habitants
	3	Multi-cat
	4	Data unavailable
Number of episodes during the study period
Diagnosis	0	Feline Idiopathic Cystitis (FIC)
	1	Urolithiasis/Crystalluria
	2	Urinary Tract Infection (UTI)
	3	Neoplasia

## Sheet: Database
																											Biochemical analyses		Electrolyte panel			Ultrasonography / X-Ray /Palpation								urine strip
Animal's name	Animal´s number	Animal	Breed	Sex	Age	Fertile status	Feeding	Diet Type	Habitat	Body Condition Score (BCS)	Abdominal ultrasound	Urinalysis	Obstruction	Catheterization	Cystotomy	Urethrostomy	Deceased	Additional Clinical Signs	Urine Culture	Antimicrobial Susceptibility Test (AST)	Abdominal Radiography	Screening for Mycoplasma	Screening for FIV	Screening for Felv	Future obstruction/recurrence	Complete Blood Count (CBC)	BUN	Creatinine	Na	Cl	K	bladder wall thickening	sediment	vesical/uretheral calculus	nephrolithiasis	altered corticomedullary distiction	bladder distension	Altered renal architecture / hyperechoic kidneys	bladder clots/masses	Leukocytes	Nitrite	Urobilinogen	Protein	pH	Erythrocytes	Specific gravity	Ketones	Bilirrubin	Glucose
Hugo	45291	1	1	0	3	1	0	0	3	4	1	1	0	0	0	1	0	0	0	0	0	2	2	2	1	0	0	0	2	2	2	1	0	0	0	1	0	0	0	1	0	0	1	3	1	6	0	0	1
Alice	44350	2	1	1	1	1	0	0	2	3	0	1	0	0	0	0	0	0	0	0	1	2	0	0	0	2	2	2	2	2	2	2	2	2	2	2	2	2	2	1	0	0	1	4	0	6	0	0	0
Ginger	51224	3	1	0	1	1	1	0	2	3	1	1	1	1	0	0	0	1	0	0	0	2	2	2	1	0	1	1	2	2	2	1	0	0	0	0	1	0	0	1	0	0	1	4	1	5	0	0	1
Jake Conde	47953	4	1	0	1	0	0	2	2	2	1	1	0	0	0	0	0	0	0	0	0	2	2	2	0	0	0	0	0	0	0	0	1	0	0	2	1	2	0	1	0	0	1	5	0	6	0	0	0
Cusco	25990	5	1	0	1	1	0	0	0	2	1	1	0	0	0	0	0	1	0	0	1	2	0	0	0	0	2	0	2	2	2	0	0	0	0	0	0	0	0	1	0	0	1	3	1	6	0	0	1
Bonga	51209	6	1	0	2	2	2	2	3	2	0	1	1	1	0	0	0	0	1	1	1	2	2	2	0	0	1	1	2	2	2	2	2	0	0	2	1	2	2	1	0	0	1	4	1	4	0	0	0
Joaquim	49207	7	1	0	1	0	0	0	0	2	1	1	0	0	0	0	0	0	0	0	0	2	0	0	0	2	2	2	2	2	2	2	0	0	2	2	0	2	0	1	0	0	1	4	1	6	0	0	0
Natasha	51276	8	1	1	0	0	0	2	3	1	0	1	0	0	0	0	0	0	0	0	1	2	2	2	0	0	2	2	2	2	2	2	2	2	2	2	0	2	2	1	0	0	1	2	1	6	0	0	0
Xaninha	51218	9	1	1	4	1	2	3	0	1	0	1	0	0	0	0	0	0	1	1	1	2	2	2	0	1	2	2	2	2	2	2	2	2	2	2	2	2	2	1	0	0	0	2	1	3	0	0	0
Mickey	51299	11	1	0	0	2	1	0	3	2	1	1	1	1	0	0	0	2	0	0	0	2	2	2	0	2	2	2	2	2	2	2	2	1	2	2	1	2	2	1	0	0	0	6	1	2	0	0	0
Miya	35068	12	1	1	2	1	0	0	0	2	1	1	0	0	0	0	0	1	1	1	0	2	2	2	0	2	2	2	2	2	2	2	0	0	2	2	0	2	0	1	0	0	1	4	1	6	0	0	0
Benny	51406	13	1	0	1	2	1	0	3	4	1	1	1	1	0	1	1	1	0	0	1	2	2	2	1	1	2	2	2	2	2	2	1	0	2	2	1	2	0	1	0	0	1	4	1	7	0	0	0
Patinhas	44376	14	0	0	2	2	0	0	3	4	1	1	1	1	0	1	0	1	1	1	1	2	0	1	1	1	1	1	2	0	2	1	1	0	0	2	1	2	0	1	0	0	1	3	1	6	0	0	0
Pirulito	51423	16	1	0	1	0	0	0	2	4	1	1	1	1	0	0	0	2	0	0	1	2	2	2	1	0	1	0	1	2	2	0	0	0	0	0	1	0	1	1	0	0	0	5	1	6	0	0	0
Simba	17042	17	1	0	2	2	2	3	3	3	1	1	1	1	1	1	0	2	0	0	0	2	2	2	0	0	1	1	0	2	1	1	0	0	0	0	1	0	0	1	0	0	1	5	1	5	0	0	1
Jackie	51575	21	1	0	1	2	2	3	0	2	0	1	1	1	0	0	0	1	1	1	1	2	2	2	1	1	0	0	2	2	2	2	2	1	0	2	0	2	2	1	0	0	1	5	1	6	0	0	1
Xixa	50255	22	1	1	0	0	0	0	3	5	1	1	0	0	0	0	0	0	0	0	0	2	0	0	0	1	2	2	2	2	2	2	1	0	2	2	0	2	0	1	0	0	1	6	1	6	0	0	0
Amendoa	51627	25	1	0	1	1	0	0	2	4	0	1	1	1	0	0	0	1	2	0	1	2	2	2	1	2	1	1	2	2	2	2	2	2	2	2	1	2	2	0	0	0	1	4	1	4	0	0	0
Chico Bigodes	41820	26	1	0	1	0	0	0	0	4	1	1	0	0	0	0	0	0	0	0	0	2	2	2	1	2	2	0	2	2	2	2	1	0	2	2	0	2	0	1	0	0	1	4	1	6	0	0	0
Lucky	49039	28	1	0	1	1	0	0	2	4	1	1	0	0	0	0	1	1	0	0	0	2	0	0	0	2	1	0	2	2	2	2	1	0	2	2	0	2	0	1	0	0	1	2	1	6	0	0	0
Faisca	39456	29	1	0	1	1	2	3	3	5	1	1	0	0	0	0	0	1	0	0	0	2	2	2	0	0	0	0	2	2	2	2	2	0	2	2	0	2	0	1	0	0	1	7	1	6	0	0	1
Kovu	47897	30	1	0	2	1	2	3	0	5	1	1	0	0	0	0	0	0	0	0	0	2	2	2	0	2	2	0	2	2	2	1	1	0	0	2	0	2	0	1	0	0	1	3	1	6	0	0	0
Sid	51718	31	1	0	1	1	2	3	2	5	1	1	0	0	0	0	0	0	0	0	1	2	0	0	0	2	2	2	2	2	2	1	1	1	1	2	0	2	0	1	0	0	1	6	1	6	0	0	0
Shiva	44744	33	1	1	2	1	2	2	2	5	0	1	0	0	0	0	1	1	0	0	1	2	0	1	1	0	0	0	2	2	2	2	2	2	2	2	2	2	2	1	0	0	1	6	1	6	0	0	0
Mia	51850	35	1	1	0	0	0	0	0	5	0	1	0	0	0	0	0	0	0	0	1	2	0	0	0	0	0	0	2	2	2	2	2	2	2	2	2	2	2	1	0	0	1	5	1	6	0	0	0
Reguila	51831	36	1	0	1	2	0	0	3	5	1	1	0	0	0	0	0	0	0	0	0	2	2	2	1	2	2	2	2	2	2	0	1	0	0	0	0	0	0	1	0	0	1	5	1	6	0	0	0
Pantera	51883	37	1	0	1	1	2	3	0	5	1	1	1	1	0	0	0	1;2	0	0	0	2	0	0	0	2	2	1	2	2	2	2	1	2	0	2	1	2	1	1	0	0	1	6	1	3	0	0	0
Papito Verde	26634	38	1	0	1	1	0	0	0	5	1	1	0	0	0	0	0	0	0	0	0	2	0	0	0	2	2	2	2	2	2	1	0	0	0	0	0	0	0	1	0	0	1	4	1	6	0	0	0
Tugui	20557	39	1	0	1	1	0	0	3	3	1	1	0	0	0	0	0	1	0	0	0	2	0	0	1	2	2	2	2	2	2	0	1	0	0	0	0	0	0	1	0	0	1	5	0	6	0	0	0
Messi	51950	40	1	0	1	2	2	3	3	5	0	1	1	1	0	0	0	0	0	0	1	2	2	2	1	2	0	0	2	2	2	0	1	0	0	0	1	0	0	1	0	0	1	6	1	6	0	0	0
Suti	51946	41	1	0	0	1	2	3	0	3	1	1	0	0	0	0	0	0	0	0	0	2	0	0	0	2	2	2	2	2	2	1	1	0	0	0	0	0	0	1	0	0	1	4	1	6	0	1	0
Gervazio	51754	42	1	0	1	1	0	0	0	5	1	1	1	1	0	0	0	1; 2	0	0	0	2	2	2	0	2	1	1	2	2	2	1	0	0	0	0	1	0	0	1	0	0	1	5	1	3	0	0	1
Camões	48709	44	1	0	1	1	0	2	0	1	1	1	0	0	0	0	1	0	0	0	0	2	0	0	0	1	1	0	2	2	2	1	0	0	0	1	0	1	0	1	0	0	1	2	1	2	0	0	0
Max	52047	45	1	0	1	1	0	3	0	3	1	1	1	1	1	0	0	0	0	0	1	2	2	2	0	2	2	1	2	2	2	1	1	1	0	0	0	0	0	1	0	0	1	2	1	6	0	0	0
Pipoca	52063	46	1	0	2	0	1	0	3	2	1	1	1	1	0	0	1	0	2	0	0	2	2	2	1	1	0	0	2	2	2	2	1	0	0	0	1	0	0	1	0	0	1	4	1	6	0	0	0
Zeus	51057	47	0	0	1	0	0	0	3	5	0	1	1	1	0	0	0	0	1	1	1	2	2	2	1	1	1	1	1	2	1	2	2	0	0	2	1	2	2	1	0	0	0	6	1	3	0	0	1
Tommy	22649	48	0	0	2	1	2	3	0	2	1	1	0	0	0	0	0	0	0	0	0	2	2	2	1	0	0	0	2	2	2	2	1	0	0	0	0	0	0	1	0	0	1	2	1	6	0	0	0
Vasya	52105	49	1	0	1	1	2	3	3	3	0	1	1	1	0	0	1	2	0	0	1	2	2	2	1	2	2	1	2	2	2	2	2	2	2	2	2	2	2	1	0	0	1	4	1	4	9	0	0
Mia Rose	35951	50	1	1	1	1	0	0	0	1	1	1	0	0	0	0	0	0	2	0	0	2	0	0	1	2	2	0	2	2	2	0	1	0	0	0	0	0	0	1	0	0	1	4	1	6	0	0	0
Estrelinha	38774	52	1	1	1	1	0	0	0	5	1	1	0	0	0	0	0	0	1	1	0	2	2	2	1	1	2	2	2	2	2	1	0	0	0	1	0	1	0	1	0	0	1	6	1	6	0	0	0
Basttet	52168	53	1	0	1	2	2	3	3	5	0	1	1	1	0	0	0	0	0	0	1	2	2	2	0	1	2	2	2	2	2	2	2	2	2	2	2	2	2	1	0	0	1	5	1	6	0	0	1
Caramelo	51402	54	1	0	1	1	0	0	0	2	1	1	1	1	0	0	0	1	0	0	1	2	2	2	1	1	1	1	0	2	1	1	1	0	0	0	0	0	0	1	0	0	1	4	1	4	0	0	0
Leonardo	27172	55	1	0	1	1	2	3	0	5	1	1	0	0	0	0	0	0	0	0	0	2	0	0	1	0	0	0	2	2	2	0	0	1	0	0	0	0	0	1	0	0	1	5	1	6	0	0	1
Minie	52171	56	1	1	1	0	0	0	0	5	0	1	0	0	0	0	0	0	1	1	0	2	2	2	0	1	1	1	2	2	2	2	2	2	2	2	0	2	2	1	0	0	1	4	1	6	0	0	1
Kiko	52253	57	1	0	1	0	1	2	0	4	1	1	0	0	0	0	0	0	2	0	1	2	2	2	0	2	2	1	2	2	2	0	0	1	0	0	0	0	1	1	0	0	1	4	0	6	0	0	0
Pompeu	20921	58	1	0	2	1	0	0	0	4	1	1	1	1	0	0	0	1	0	0	1	2	0	0	1	0	0	0	2	2	2	0	0	0	0	1	1	1	0	1	0	0	1	6	1	6	0	0	0
Francisco	36958	59	1	0	1	1	0	0	0	4	1	1	1	1	0	0	0	0	0	0	0	2	0	0	0	0	0	1	2	2	2	2	1	0	0	0	0	0	0	1	0	0	1	4	1	6	0	0	0
Bart	51179	60	1	0	0	0	0	3	0	1	1	1	0	0	0	0	0	0	0	0	1	2	2	2	1	2	2	2	2	2	2	2	1	0	0	0	0	0	0	1	1	1	1	7	1	6	1	1	1
Merlin	32166	61	1	0	1	1	0	0	2	3	0	1	0	0	0	0	0	0	0	0	1	2	0	0	1	2	2	2	2	2	2	2	2	2	2	2	0	2	2	0	0	0	1	5	1	6	0	0	1
Limbo	51472	62	1	0	0	1	0	0	0	3	1	1	0	0	0	0	0	0	2	0	0	2	0	0	1	0	0	0	2	2	2	0	0	0	0	0	0	0	0	1	0	0	1	5	1	6	1	0	0
Meo	34007	63	1	0	1	1	0	2	0	3	1	1	0	0	0	0	0	0	0	0	1	2	2	2	1	0	0	1	2	2	2	1	1	0	0	0	0	0	0	1	0	0	1	4	1	6	0	0	0
Benjamim	38214	64	1	0	1	1	2	3	0	3	1	1	1	1	0	0	0	2	0	0	0	2	2	2	0	2	2	1	2	2	2	1	1	1	0	2	1	2	0	0	0	0	1	3	1	4	0	0	1
Nico	51708	65	1	0	4	0	1	0	0	5	1	1	1	1	0	0	1	0	0	0	0	2	2	2	0	2	2	1	2	2	2	2	1	1	0	2	1	2	0	1	0	0	1	4	1	6	0	1	0
Ollie	36491	66	1	0	1	1	0	2	0	5	1	1	0	0	0	0	0	0	0	0	0	2	2	2	0	2	2	2	2	2	2	1	1	0	0	2	0	2	0	1	0	0	1	4	1	6	0	0	0
Joyce	47510	67	1	0	1	1	1	0	2	3	1	1	0	0	0	0	0	0	0	0	0	2	2	2	1	1	0	0	2	2	2	1	1	0	2	2	0	2	0	1	0	0	1	2	1	6	0	0	0
Pantufas	41255	68	1	0	1	1	0	0	0	3	0	1	1	1	0	0	0	1	0	0	1	2	0	0	0	0	0	0	2	2	2	2	2	2	2	2	2	2	2	1	0	0	1	4	1	6	0	0	0
Bolas	49917	69	1	0	2	1	0	0	1	5	1	1	1	1	0	0	0	0	0	0	0	2	2	2	1	0	0	0	2	2	2	0	1	1	2	2	1	2	1	1	0	0	1	4	1	6	0	0	0
Bolota	52626	70	1	0	1	1	0	0	0	4	1	1	0	0	0	0	0	0	0	0	0	2	0	0	0	0	0	0	2	2	2	1	0	0	2	2	0	2	0	1	0	0	1	4	1	4	0	0	0
Gealach	32949	71	1	0	2	1	0	2	0	4	0	1	0	1	0	0	0	1	0	0	1	2	2	2	0	0	0	0	2	2	2	2	2	2	2	2	2	2	2	1	0	0	1	5	1	6	0	0	0
Cuecas	52635	72	1	0	1	2	1	0	3	5	0	1	1	1	0	0	0	2	1	1	1	2	2	2	0	0	1	1	1	2	0	2	2	2	2	2	2	2	2	1	0	0	1	4	1	5	0	0	0
Mu	27230	73	1	0	1	1	0	0	0	5	1	1	1	1	0	0	0	2	0	0	0	2	2	2	0	1	1	1	2	2	2	1	1	0	2	2	1	2	0	1	0	0	1	6	1	2	0	0	1
Ralph	52715	75	1	0	1	0	2	3	0	5	0	1	1	1	0	0	0	2	1	1	1	2	2	2	0	1	1	1	2	2	2	2	2	2	2	2	1	2	2	1	0	0	1	6	1	3	0	0	0
Lucky	40047	76	1	0	1	1	0	0	0	5	1	0	0	0	0	0	0	0	2	0	0	2	0	0	0	2	2	2	2	2	2	2	1	0	2	2	0	2	0	2	2	2	2	2	2	2	2	2	2
Tonecas	52745	77	1	0	1	0	0	0	2	5	0	1	1	1	0	0	0	0	0	0	1	2	2	2	0	2	2	2	2	2	2	2	2	0	0	2	2	2	2	1	0	0	1	6	1	5	0	0	1
Mancha	52757	78	1	0	1	1	0	0	0	2	0	1	1	1	0	0	0	0	0	0	1	2	2	2	0	0	0	0	2	2	2	2	2	2	2	2	1	2	2	1	0	0	1	4	1	6	0	0	1
Jonas	52878	79	1	0	3	0	2	3	0	5	1	1	1	1	0	0	0	2	0	0	0	2	2	2	1	1	1	1	0	2	1	1	1	0	2	2	1	2	0	1	0	0	1	6	1	4	0	0	1
Rom-rom	52947	80	1	0	2	0	1	0	0	4	1	1	1	1	0	0	0	2	0	0	0	2	2	2	1	1	1	1	0	2	1	1	1	0	2	2	1	2	0	1	0	0	1	4	1	4	0	0	0
Suri	46146	81	1	1	1	1	0	0	0	5	1	1	0	0	0	0	0	0	0	0	0	2	0	0	0	2	2	1	2	2	2	1	1	0	0	0	0	0	0	1	0	0	1	4	1	6	0	0	0
Shrek	33026	82	1	0	1	1	0	2	2	2	1	1	1	1	0	0	0	1	0	0	0	2	0	0	1	1	1	1	2	2	2	1	0	0	2	2	1	2	0	0	0	0	1	4	1	5	0	0	1
Becas	4656	83	0	1	3	1	0	2	2	5	1	1	0	0	0	0	0	0	2	0	0	2	1	0	0	2	0	0	2	2	2	1	0	1	1	1	0	1	0	1	0	0	1	3	1	6	0	0	0
Pipas	46123	84	1	0	1	1	2	3	3	5	1	1	0	0	0	0	0	0	0	0	1	2	0	0	0	2	2	2	2	2	2	1	1	1	0	0	0	0	0	1	0	1	0	6	0	6	0	0	0
Maria Café	23858	85	1	1	2	1	1	3	3	3	1	1	0	0	0	0	0	3	0	0	1	2	2	2	0	0	0	0	2	2	2	1	1	0	0	0	0	0	0	1	0	0	1	7	0	6	0	0	0
Atleta	20742	86	1	0	2	1	0	3	0	4	1	1	0	0	0	0	0	1	0	0	1	2	2	2	0	0	0	0	2	2	2	1	0	0	0	2	0	2	0	1	0	0	1	3	1	6	0	0	0
Flash	53087	87	1	0	1	0	0	0	0	2	1	1	1	1	0	0	0	0	1	1	0	2	2	2	0	1	1	1	2	2	2	1	1	0	0	0	1	0	0	1	0	0	1	5	1	5	0	0	1
Sushi Bicho	53055	88	1	0	1	2	2	3	0	5	0	1	0	0	0	0	0	0	0	0	1	2	2	2	0	0	0	0	2	2	2	2	2	2	2	2	2	2	2	1	0	0	1	5	1	6	0	0	0
Boneca	32725	89	1	1	4	1	2	3	3	2	1	1	0	0	0	0	0	0	0	0	0	2	2	2	1	2	2	0	2	2	2	1	0	0	2	2	0	2	0	1	0	0	1	4	1	6	0	0	0
Riscas	53100	90	1	0	2	2	0	0	3	2	1	1	1	1	0	1	0	1;2	2	0	1	2	2	2	1	1	0	1	2	2	2	1	1	0	2	2	1	2	0	1	0	0	1	3	1	6	0	0	1
Benfica	53129	92	1	0	2	2	0	3	0	5	1	1	0	0	0	0	0	0	0	0	1	2	2	2	0	0	0	0	2	2	2	1	1	0	0	0	0	0	0	1	0	0	1	4	1	6	0	0	0
Gatinha	48009	93	1	1	1	1	0	3	0	2	0	1	0	0	0	0	0	2	0	0	1	2	0	0	1	0	0	0	2	2	2	2	2	2	2	2	2	2	2	1	0	0	1	6	1	6	0	0	0
Spike	53166	94	1	0	1	1	1	0	0	4	1	1	1	1	0	0	0	0	2	0	0	2	2	2	1	0	1	1	2	2	2	0	1	0	0	0	1	0	0	1	0	0	1	5	1	6	0	0	1
Sherlock	19047	95	1	0	2	1	0	0	0	5	1	1	0	0	0	0	0	0	0	0	1	2	2	2	1	0	0	0	2	2	2	1	1	1	0	0	0	0	0	1	0	0	1	2	1	6	0	0	0
Mittens	43462	96	1	1	1	1	0	2	0	2	1	1	0	0	0	0	0	1	0	0	1	2	0	0	1	0	0	1	2	2	2	0	0	0	0	1	0	1	0	1	0	0	1	7	1	6	0	0	1
Ziggy	53243	97	1	0	1	1	0	0	0	5	0	1	1	1	0	0	0	0	0	0	1	2	0	0	0	0	2	0	2	2	2	2	2	2	2	2	2	2	2	1	0	0	1	4	1	6	0	0	0
Minou	40506	98	1	1	4	1	0	2	2	0	1	1	0	0	0	0	0	0	1	1	0	2	2	2	1	1	1	0	2	2	2	1	0	0	0	1	0	1	0	1	0	0	1	2	1	2	0	0	0
Cookie	45796	99	1	1	1	1	2	3	0	4	1	1	0	0	0	0	0	0	2	0	0	2	2	2	1	1	0	1	2	2	2	1	1	0	2	2	0	2	0	1	0	0	1	4	1	6	0	0	0
Riscas	44777	100	1	0	1	1	2	3	0	5	1	1	0	0	0	0	0	0	0	0	0	2	0	0	0	0	0	0	2	2	2	1	1	0	0	0	0	0	0	1	0	1	1	3	1	6	0	0	0
Kikas	28901	101	1	1	1	1	0	2	0	4	0	1	0	0	0	0	0	0	0	0	1	2	0	0	1	0	0	0	2	2	2	2	2	2	2	2	2	2	2	1	0	0	0	3	1	6	0	0	0
Preto	51105	102	0	1	3	2	0	0	2	5	0	1	0	0	0	0	1	0	2	0	1	2	2	2	0	1	1	1	2	2	2	2	2	2	2	2	2	2	2	1	0	0	0	1	1	2	0	0	0
Lucky	51672	103	1	0	1	1	0	0	2	3	1	1	1	1	0	0	0	0	2	0	0	2	1	0	0	0	0	1	2	2	2	1	1	0	0	0	1	0	0	1	0	0	1	3	1	6	0	0	0
Panther	53410	104	1	0	1	1	0	3	0	3	1	1	1	1	0	0	0	0	0	0	0	2	2	2	1	1	1	1	1	2	1	0	1	0	0	0	1	0	0	1	0	0	1	5	1	2	0	0	0
Pilar	39898	105	1	1	1	1	0	0	2	2	1	1	0	0	0	0	0	0	2	0	0	2	2	2	0	0	0	0	2	2	2	1	0	0	2	2	0	2	0	1	0	0	1	4	0	6	0	0	0
Bathsheba	53297	106	0	1	1	1	0	0	0	1	1	1	0	0	1	0	0	0	2	0	0	2	2	2	0	0	0	0	2	2	2	1	0	1	0	1	0	1	0	1	0	0	1	7	1	6	0	0	1
Tete	37853	107	1	1	2	1	0	2	0	3	1	1	0	0	1	0	0	0	0	0	0	2	2	2	1	1	0	0	1	2	0	1	0	0	0	0	0	0	0	1	0	0	1	6	1	6	0	0	0
Nemo	24879	108	1	0	2	1	1	0	0	4	0	1	1	1	0	0	0	1	2	0	1	2	2	2	1	2	2	1	2	2	2	2	2	2	2	2	2	2	2	1	0	0	1	6	1	3	0	0	1
Clarinha	53529	110	1	1	3	1	2	3	0	2	0	1	0	0	0	0	0	0	2	0	1	2	0	0	0	2	2	2	2	2	2	2	2	2	2	2	2	2	2	1	0	0	1	5	0	6	0	0	0
Mau	35131	111	1	0	1	1	1	0	2	3	1	1	0	0	1	0	0	0	0	0	1	2	0	0	1	0	0	0	2	2	2	1	1	1	0	0	0	0	0	1	0	0	1	4	1	6	0	0	0
Nunu	52604	112	1	1	4	1	2	3	0	5	0	1	0	0	0	0	0	0	0	0	1	2	2	2	0	1	1	1	0	2	2	2	2	2	2	2	2	2	2	1	0	0	1	2	1	6	0	0	0
Jorge	53767	113	1	0	1	0	0	0	0	2	0	1	1	1	0	0	0	1	2	0	1	2	0	0	0	1	2	1	2	2	2	2	2	2	2	2	2	2	2	0	0	0	1	7	1	6	0	0	0
Lady B	46074	114	1	1	1	1	0	0	0	5	1	1	0	0	0	0	0	0	0	0	0	2	0	0	0	2	2	2	2	2	2	0	1	0	0	0	0	0	1	1	0	0	1	4	1	6	1	0	0
Nice	30663	115	1	1	1	1	0	0	3	4	0	1	0	0	0	0	0	0	2	0	1	2	2	2	0	1	0	0	1	2	2	2	2	2	2	2	2	2	2	0	0	0	1	4	0	6	0	0	0
Enzo	42842	118	1	0	1	1	0	0	0	5	1	1	1	1	0	0	0	0	2	0	0	2	2	2	1	1	0	0	2	2	2	1	1	1	2	2	1	2	2	0	0	0	1	4	1	6	0	0	1
Sati	45107	119	1	0	1	0	2	3	0	3	1	1	1	1	0	0	0	0	0	0	0	2	0	0	1	0	1	1	1	2	0	1	1	0	0	0	1	0	0	1	0	0	1	6	1	4	0	0	0
Vicente	54015	120	1	0	2	2	0	0	0	5	1	1	1	1	0	0	0	1	0	0	0	2	0	0	0	0	0	0	0	2	0	1	1	0	0	2	1	0	0	1	0	1	1	6	1	6	0	0	0
Kiko	53969	121	1	0	1	1	0	0	0	3	1	1	0	0	0	0	0	0	0	0	0	2	2	2	0	2	2	2	2	2	2	1	0	0	2	2	0	2	0	1	0	0	1	5	1	6	0	0	0
Condor	53987	122	1	0	1	0	2	3	3	2	1	1	0	0	0	0	0	0	0	0	0	2	0	0	0	2	2	2	2	2	2	0	1	0	0	0	1	0	0	1	0	0	1	5	1	6	0	0	0
Mor	54067	123	1	0	2	2	0	3	3	3	1	1	1	1	0	0	0	1;2	1	1	0	2	2	2	1	0	1	1	2	2	2	1	1	0	0	0	1	0	0	1	0	0	1	3	1	3	0	0	0
Nike	54101	124	1	0	1	0	2	3	0	3	1	1	1	1	0	0	0	1; 2	2	0	0	2	2	2	0	0	1	1	2	2	2	1	1	1	0	0	1	0	0	1	0	0	1	5	1	4	0	0	1
Paçoca	41454	125	0	0	1	1	0	0	0	4	0	1	1	1	0	0	0	0	2	0	1	2	2	2	0	0	0	0	2	2	2	2	2	2	2	2	2	2	2	1	0	0	1	4	1	6	0	0	0
Kiko	54169	126	1	0	1	0	2	3	0	5	1	1	1	1	1	0	0	0	0	0	1	2	2	2	0	0	0	0	0	2	0	1	0	1	0	0	1	0	0	1	0	0	1	4	1	6	0	0	0
Lucas	54091	127	1	0	1	2	2	3	0	5	0	1	0	0	0	0	0	0	2	0	1	2	0	0	0	0	0	0	2	2	2	2	2	2	2	2	2	2	2	1	0	0	0	2	0	6	0	0	0
Lucky	54179	128	1	0	1	2	2	3	0	5	1	1	1	1	0	0	0	2	0	0	0	2	0	0	0	0	1	1	1	0	1	1	0	0	0	2	1	2	0	1	0	0	1	2	1	4	0	0	0
Monky	54203	129	1	0	1	0	0	0	0	3	1	1	0	0	0	0	0	0	0	0	0	2	2	2	0	2	2	2	2	2	2	1	0	0	2	2	0	2	0	1	0	0	1	5	1	6	0	0	1
Matty	53922	130	1	0	2	2	2	3	0	3	1	1	1	1	0	0	0	1;2	0	0	1	2	2	2	1	2	2	1	2	2	2	1	1	0	0	2	1	2	0	1	0	0	0	4	1	6	0	0	0
Elis	46877	131	1	1	1	1	0	0	0	3	1	1	0	0	0	0	0	0	2	0	0	2	0	0	0	0	2	2	2	2	2	0	1	1	2	2	0	2	0	1	0	0	1	4	1	6	0	0	0
Alf	51655	132	1	0	1	1	0	0	3	3	1	1	1	1	1	0	1	2	0	0	1	2	2	2	0	1	1	1	2	2	2	1	1	0	0	2	1	2	0	1	0	0	1	2	1	3	0	0	0
Pitucho	25321	133	1	0	2	0	2	3	0	2	0	1	1	1	0	1	0	1;2	2	0	1	2	2	2	1	1	1	1	2	2	0	2	2	2	2	2	2	2	2	1	0	0	1	6	1	4	0	0	0
Vlad	54411	134	1	0	1	1	2	3	0	4	1	1	0	0	0	0	0	0	0	0	1	2	2	2	0	0	0	0	2	2	2	2	1	0	0	2	0	2	0	1	0	0	1	2	1	6	0	0	0
Alex	14510	135	1	0	2	1	0	0	2	2	1	1	1	1	0	0	0	0	2	0	0	2	2	2	1	2	0	0	2	2	2	1	1	1	0	2	1	2	0	1	0	0	1	3	1	6	0	0	0
Simba	44172	137	1	0	1	1	2	3	0	2	1	1	0	0	0	0	0	0	0	0	0	2	0	0	0	2	0	0	2	2	2	2	2	0	0	0	0	0	0	1	0	0	0	3	0	6	0	0	0
Nicky	27188	138	1	1	3	2	2	3	0	1	1	1	0	0	0	0	0	0	2	0	1	2	2	2	0	0	0	0	2	2	2	1	1	1	0	2	0	2	0	1	0	0	1	2	1	6	0	0	0
Lobito	35181	139	0	0	1	1	0	0	0	3	1	1	0	0	0	1	0	0	1	1	0	2	0	0	0	2	2	2	2	2	2	1	1	0	0	0	0	0	0	1	0	0	1	4	1	6	0	0	0
Ray Charles	47669	140	0	0	1	1	2	3	2	3	1	1	0	0	0	0	0	0	2	0	1	2	2	2	1	0	0	0	2	2	2	0	1	1	0	0	0	0	1	1	0	0	1	5	1	6	0	0	0
Andy	54593	141	1	0	1	1	2	3	0	4	0	1	1	1	0	0	0	1	2	0	1	2	2	2	0	0	0	0	2	2	2	2	2	2	2	2	2	2	2	1	0	0	1	5	1	6	0	0	1
Kiko	54608	142	0	0	1	0	0	0	0	2	1	1	1	1	0	1	0	0	0	0	0	2	2	2	1	0	0	0	2	2	2	2	1	0	0	0	1	0	1	1	0	0	1	5	1	6	0	0	0
Becas	29111	143	1	0	2	2	0	0	0	3	1	1	0	0	0	0	0	0	2	0	0	2	2	2	0	2	2	0	2	2	2	1	0	0	2	2	0	2	0	1	0	0	1	4	1	6	0	0	0
Kitty	9754	144	1	1	3	1	0	0	0	2	1	1	0	0	0	0	0	0	2	0	1	2	2	2	0	0	0	0	2	2	2	0	1	1	2	2	0	2	1	1	0	0	0	1	0	5	0	0	0
Mya	11840	145	1	1	2	1	0	2	0	3	1	1	0	0	0	0	0	0	0	0	0	2	2	2	0	2	2	2	2	2	2	0	1	0	2	2	0	2	0	1	0	0	1	2	1	6	0	0	0
Nico	54681	146	1	0	1	1	0	3	0	3	1	1	0	0	0	0	0	0	2	0	0	2	2	2	0	2	2	2	2	2	2	2	1	0	2	2	0	2	0	1	0	0	1	3	1	6	0	0	0
Panda	44008	147	0	0	1	0	1	0	0	3	1	1	0	0	0	0	0	0	2	0	0	2	2	2	0	2	2	2	2	2	2	0	1	1	2	2	0	2	0	1	0	0	1	3	1	6	0	0	0
Rafiki	54775	148	1	0	1	2	0	0	0	2	1	1	0	0	0	0	0	0	2	0	0	2	2	2	1	2	2	2	2	2	2	1	1	0	2	2	0	2	0	1	0	0	1	8	1	6	0	0	0
Preto	54959	149	1	0	2	0	0	0	0	2	0	1	1	1	0	0	0	2	2	0	1	2	2	2	0	1	0	0	2	2	2	2	2	2	2	2	1	2	2	1	0	0	1	6	1	6	0	0	1
Nyx	54986	150	1	0	1	2	2	3	2	2	1	1	1	1	0	0	0	2	0	0	0	2	0	0	0	1	1	1	0	2	1	2	1	0	2	2	1	2	0	1	0	0	1	3	1	4	0	0	0
Buba	52395	151	1	1	2	1	0	0	2	2	0	1	0	0	0	0	0	0	2	0	1	2	2	2	0	0	0	0	2	2	2	2	2	2	2	2	0	2	2	1	0	0	1	4	1	6	0	0	0
Akira	43997	152	1	0	1	1	0	0	0	2	0	1	0	0	0	0	0	0	0	0	1	2	2	2	0	2	1	0	2	2	2	2	2	2	2	2	0	2	2	1	0	0	1	6	0	6	0	0	0
Marquês	30485	153	1	0	1	1	0	0	0	3	0	1	1	1	0	0	0	1;2	2	0	1	2	0	0	1	0	0	0	1	2	0	2	2	2	2	2	1	2	2	0	0	0	1	4	1	6	0	0	1
Snow	53825	154	1	0	0	0	0	0	0	3	1	1	0	0	0	0	0	0	0	0	0	2	0	0	0	0	2	2	2	2	2	0	0	0	0	0	0	0	0	1	0	0	1	4	1	6	0	0	0
Mingui	47496	155	1	0	1	1	0	2	0	3	1	1	1	1	0	0	0	0	1	1	0	2	2	2	0	1	1	1	2	2	2	0	1	0	0	0	1	0	0	1	0	0	1	4	1	6	0	0	1
Rodolfo	55185	156	1	0	1	0	2	3	0	4	1	1	0	0	0	0	0	0	2	0	0	2	2	2	1	2	2	0	2	2	2	0	1	0	2	2	0	2	0	1	0	0	1	5	1	6	0	0	0
Boneca	13665	157	1	1	2	1	0	2	0	2	0	1	0	0	0	0	0	0	0	0	1	2	0	0	0	2	1	1	2	2	2	2	1	1	0	2	0	2	2	1	0	0	1	3	1	6	0	0	0
Jeremias	55226	158	1	0	1	1	0	2	0	4	1	1	0	0	0	0	0	0	2	0	0	2	2	2	0	0	0	0	2	2	2	1	1	0	2	2	0	2	0	0	0	0	1	4	1	6	0	0	0
Benny	55248	159	1	0	1	2	0	0	3	3	0	1	1	1	0	0	0	1;2	0	0	1	2	2	2	0	1	1	1	1	2	1	2	2	2	2	2	1	2	2	1	0	0	1	3	1	4	0	0	1
Lucas	50777	160	1	0	1	2	0	0	3	3	1	1	0	0	0	0	0	0	0	0	0	2	2	2	0	0	0	0	2	2	2	0	1	0	0	0	1	0	0	1	0	0	1	5	1	6	0	0	0
		Total = 142 animais
		Base T=413
		Motivo da consulta
			0- não 1 -sim 2- sem dados	0- não 1 -sim 2- sem dados	0- não 1 -sim 2- sem dados	0- não 1 -sim 2- sem dados	0- não 1 -sim 2- sem dados	0- não 1 -sim 2- sem dados	0- não 1 -sim 2- sem dados	0- não 1 -sim 2- sem dados	0- não 1 -sim 2- sem dados	0- não 1 -sim 2- sem dados	0- não 1 -sim 2- sem dados
		Animal	disúria	hematúria	periúria	estrangúria	polaquiúria	anúria	vocalizações	obstrução	sx GI	outros	Polidipsia	pu/pd	Lambedura na região genital
		1	1	1	0	0	1	0	0	0	0	0	0	0	0
		2	0	0	0	0	0	0	0	0	0	0	0	0	1
		3	1	0	0	0	0	1	0	1	1	0	0	0	0
		4	0	0	1	0	0	0	0	0	0	0	0	0	0
		5	1	0	0	0	1	0	0	0	1	0	0	0	1
		6	0	0	0	0	0	1	0	1	0	0	0	0	0
		7	1	0	0	1	0	0	0	0	0	0	0	0	0
		8	1	0	0	0	1	0	1	0	0	0	0	0	0
		9	1	0	1	1	0	0	0	0	0	0	0	0	0
		11	0	0	0	0	0	0	0	1	0	1	0	0	0
		12	1	0	0	0	1	0	0	0	1	0	0	0	0
		13	1	0	0	0	0	0	1	0	0	0	0	0	0
		14	0	0	0	0	0	0	0	1	1	0	0	0	1
		16	0	0	0	0	0	0	0	1	1	1	0	0	0
		17	0	0	0	0	0	1	0	1	0	0	1	1	1
		21	1	0	0	1	1	0	0	0	0	0	0	0	0
		22	1	1	0	0	1	0	0	0	0	0	0	0	0
		25	1	1	0	0	0	0	0	1	1	1	0	0	0
		26	1	1	0	0	0	0	0	0	0	0	0	0	1
		28	0	0	0	0	0	0	0	0	1	0	0	0	1
		29	1	1	0	0	0	0	0	0	1	0	0	0	0
		30	1	0	0	1	1	0	0	0	0	0	1	1	0
		31	1	1	1	1	1	0	0	0	0	0	0	0	0
		33	0	0	0	0	1	0	1	0	0	0	0	0	0
		35	0	0	0	0	1	0	0	0	0	0	0	0	1
		36	1	0	0	0	1	0	1	0	0	0	0	0	0
		37	1	1	1	0	0	0	0	0	1	1	0	0	0
		38	1	1	1	1	1	0	0	0	0	0	0	0	0
		39	1	0	1	1	0	0	1	0	1	0	0	0	0
		40	1	0	0	0	0	0	0	0	0	0	0	0	0
		41	1	1	0	0	0	0	0	0	0	0	0	0	0
		42	1	0	1	1	1	0	1	1	1	0	1	1	0
		44	1	1	0	0	0	0	0	0	0	0	0	0	0
		45	1	1	1	0	0	0	0	0	0	0	0	0	0
		46	0	1	0	0	0	0	0	1	0	0	0	0	0
		47	1	1	1	1	0	0	0	1	0	0	0	0	0
		48	1	1	0	0	1	0	0	0	0	0	0	0	0
		49	1	0	0	0	0	0	0	1	1	1	0	0	1
		50	1	0	1	0	1	0	0	0	0	0	0	0	0
		52	1	1	1	1	0	0	0	0	0	0	0	0	0
		53	0	0	0	0	0	0	0	1	0	0	0	0	0
		54	0	0	0	0	0	0	0	1	1	0	0	0	1
		55	1	1	1	1	1	0	0	0	0	0	0	0	0
		56	1	1	0	1	0	0	0	0	0	0	0	0	0
		57	1	0	0	0	0	0	0	0	0	0	0	0	0
		58	1	0	0	1	0	0	0	1	1	0	0	0	0
		59	0	0	0	1	0	0	0	1	0	0	0	0	0
		60	1	1	1	0	0	0	0	0	0	0	0	0	0
		61	1	0	1	0	1	0	0	0	0	0	0	0	1
		62	0	0	1	0	0	0	0	0	0	0	0	0	0
		63	1	1	0	0	1	0	0	0	0	0	0	0	1
		64	0	1	0	0	0	0	1	1	0	1	0	0	0
		65	0	0	0	0	0	0	0	1	0	0	0	0	0
		66	1	1	0	0	1	0	0	0	0	0	0	0	0
		67	1	0	0	0	0	0	0	0	0	0	0	0	0
		68	1	0	1	1	1	1	0	0	0	0	0	0	0
		69	1	0	0	1	0	0	0	0	0	0	0	0	1
		70	0	1	0	0	0	0	0	0	0	0	0	0	0
		71	1	1	0	0	0	0	0	0	1	0	0	0	0
		72	0	0	0	0	0	0	0	1	0	0	0	0	0
		73	0	0	0	0	0	0	0	1	0	2	0	0	0
		75	0	1	0	0	0	1	0	1	0	1	0	0	0
		76	1	1	0	0	1	0	0	0	0	0	0	0	0
		77	0	0	0	0	0	1	0	1	0	0	0	0	0
		78	0	0	0	0	0	0	0	1	0	0	0	0	0
		79	0	0	0	0	0	0	0	1	0	0	0	0	0
		80	0	0	0	1	1	0	0	1	0	0	0	0	0
		81	0	1	0	0	1	0	0	0	0	0	0	0	0
		82	0	0	0	0	1	0	1	1	1	0	0	0	0
		83	1	1	0	0	1	0	0	0	0	0	0	0	0
		84	1	1	0	0	1	0	0	0	0	0	0	0	0
		85	1	0	0	0	0	0	0	0	0	0	0	0	1
		86	1	0	0	0	1	0	0	0	1	0	0	0	0
		87	1	1	0	0	1	0	0	0	0	0	0	0	1
		88	0	1	0	0	1	0	0	0	0	0	0	0	0
		89	0	1	0	0	0	0	0	0	0	0	0	0	0
		90	1	0	0	0	0	0	1	1	1	1	0	0	0
		92	1	0	0	0	0	0	0	0	0	0	0	0	0
		93	0	1	0	0	1	0	0	0	0	1	0	0	0
		94	0	0	1	0	0	0	0	1	0	0	0	0	0
		95	1	1	0	0	1	0	0	0	0	0	0	0	0
		96	1	0	0	0	1	0	0	0	1	0	0	0	0
		97	1	0	0	1	1	0	0	0	0	0	0	0	0
		98	0	0	1	0	0	0	0	0	0	0	0	0	0
		99	1	0	0	1	0	0	0	0	0	0	0	0	0
		100	1	0	0	1	1	0	0	0	0	0	0	0	0
		101	0	1	0	0	1	0	0	0	0	0	0	0	0
		102	0	0	1	0	1	0	0	0	0	0	0	0	0
		103	1	1	0	1	0	0	0	0	0	0	0	0	1
		104	1	0	1	1	0	0	0	0	0	0	0	0	0
		105	0	0	0	1	1	0	0	0	0	0	0	0	0
		106	1	1	1	0	1	0	0	0	0	0	0	0	0
		107	1	1	1	0	1	0	0	0	0	0	0	0	0
		108	0	0	0	0	0	0	0	1	1	0	0	0	0
		110	1	1	0	0	1	0	0	0	0	0	0	0	0
		111	0	1	0	1	1	0	0	0	0	0	0	0	0
		112	0	1	0	0	0	0	0	0	0	0	0	0	0
		113	0	0	0	0	0	0	1	1	1	0	0	0	0
		114	0	1	0	0	1	0	0	0	0	0	0	0	0
		115	0	1	0	0	0	0	0	0	0	0	0	0	0
		118	1	1	1	1	1	0	0	0	0	0	0	0	0
		119	1	0	0	0	0	0	0	1	0	0	0	0	0
		120	1	0	0	0	1	0	0	1	1	0	0	0	0
		121	1	1	0	0	0	0	0	0	0	0	0	0	0
		122	0	1	0	0	0	0	0	0	0	0	0	0	0
		123	1	0	0	0	1	0	0	0	1	1	0	0	0
		124	0	0	0	0	0	0	0	1	1	1	0	0	0
		125	0	0	0	0	0	0	1	1	0	0	0	0	0
		126	1	0	0	0	1	0	0	0	0	0	0	0	0
		127	0	1	0	0	0	0	0	0	0	0	0	0	0
		128	0	0	0	0	0	0	0	1	0	1	0	0	1
		129	1	1	0	0	1	0	0	0	0	0	0	0	0
		130	1	0	0	0	0	0	0	1	1	1	0	0	0
		131	0	0	0	0	1	0	0	0	0	0	0	0	0
		132	1	1	0	0	0	0	1	1	0	0	0	0	0
		133	0	0	1	1	0	0	0	1	1	1	0	0	0
		134	1	1	1	0	0	0	0	0	0	0	0	0	0
		135	1	0	0	0	1	0	1	0	0	0	0	0	0
		137	1	0	0	0	1	0	0	0	0	0	0	0	0
		138	0	1	0	0	1	0	0	0	0	0	0	0	0
		139	0	0	0	0	1	0	0	0	0	0	0	0	0
		140	0	1	1	0	0	0	0	0	0	0	0	0	0
		141	0	0	0	0	0	1	0	1	1	0	0	0	0
		142	0	1	0	1	0	0	0	1	0	0	0	0	0
		143	1	0	0	0	0	1	0	0	0	0	0	0	0
		144	1	0	0	0	1	0	0	0	0	0	0	0	0
		145	1	0	0	1	0	0	0	0	0	0	0	0	0
		146	1	1	0	1	1	0	0	0	0	0	0	0	0
		147	1	1	0	0	0	0	0	0	0	0	0	0	0
		148	0	0	0	0	1	0	0	0	0	0	0	0	0
		149	0	0	0	0	0	0	0	1	0	0	0	0	0
		150	0	0	0	0	0	0	0	1	0	0	0	0	0
		151	1	1	0	0	1	0	0	0	0	0	0	0	0
		152	1	0	1	0	1	0	0	0	0	0	0	0	1
		153	0	0	0	0	0	0	1	1	1	1	0	0	1
		154	0	1	1	0	0	0	0	0	0	0	0	0	0
		155	0	0	0	1	0	0	0	1	0	0	0	0	0
		156	1	1	0	0	0	0	0	0	0	0	0	0	0
		157	0	1	0	0	1	0	0	0	0	0	0	0	0
		158	1	0	0	1	0	0	0	0	0	0	0	0	0
		159	1	0	0	0	0	0	0	1	1	1	0	0	0
		160	1	0	0	1	0	0	0	0	0	0	0	0	0
[truncated: 20 more columns]

## Sheet: Episodios
Animal	Episodios durante o periodo de estudo Fevereiro 2019 a Fevereiro 2020
1	2019-02-01
2	2019-02-01
3	Fevereiro 19, abril 19
4	2019-02-01
5	2019-02-01
6	2019-02-01
7	2019-02-01
8	2019-02-01
9	2019-02-01
10	N
11	2019-02-01
12	2019-02-01
13	Fevereiro 19, Março 19
14	Fevereiro 19, Março 19, Setembro 19
15	N
16	2019-02-01
17	2019-02-01
18	N
19	N
20	N
21	Fevereiro 19, abril 19
22	2019-02-01
23	N
24	N
25	Março 19, Setembro 19
26	Fevereiro 19, Maio 19
27	N
28	2019-03-01
29	2019-03-01
30	2019-03-01
31	2019-03-01
32	N
33	Março 19, Maio 19
34	N
35	2019-03-01
36	2019-03-01
37	2019-03-01
38	2019-03-01
39	Março 19, Abril 19
40	Março 19 , Janeiro 20
41	2019-03-01
42	2019-03-01
43	N
44	2019-04-01
45	2019-04-01
46	Abril 19, Junho 19
47	2019-04-01
48	Abril 19, Maio 19, Outubro 19
49	Abril 19, Maio 19
50	2019-04-01
51	N
52	Abril 19, Junho 19, Julho 19
53	2019-04-01
54	Fevereiro 19, Março 19, Outubro 19
55	2019-04-01
56	2019-04-01
57	2019-04-01
58	2019-04-01
59	2019-05-01
60	Maio 19, Julho 19
61	Maio 19, Julho 19
62	Maio 19, Junho 19
63	2019-05-01
64	2019-05-01
65	2019-03-01
66	2019-05-01
67	Maio 19, Outubro 19
68	2019-05-01
69	2019-05-01
70	2019-05-01
71	2019-05-01
72	2019-05-01
73	2019-06-01
74	N
75	2019-06-01
76	2019-06-01
77	2019-06-01
78	2019-06-01
79	Junho 19, Julho 19
80	Junho 19,
81	2019-06-01
82	2019-06-01
83	2019-07-01
84	2019-06-01
85	2019-07-01
86	2019-07-01
87	2019-07-01
88	2019-07-01
89	2019-07-01
90	Julho 19 , Setembro 19
91	N
92	2019-07-01
93	2019-07-01
94	2019-07-01
95	Julho 19, Janeiro 20
96	Julho 19, Dezembro 19
97	2019-07-01
98	2019-07-01
99	2019-07-01
100	2019-07-01
101	Julho 19, Dezembro 19
102	2019-07-01
103	2019-04-01
104	2019-08-01
105	2019-08-01
106	Julho 19 , Setembro 19, Outubro 19
107	2019-07-01
108	2019-08-01
109	N
110	2019-08-01
111	Fevereiro 19, Agosto 19
112	2019-08-01
113	2019-09-01
114	2019-09-01
115	2019-09-01
116	N
117	N
118	2019-09-01
119	Setembro 19, Outubro de 19 e Janeiro 20
120	2019-09-01
121	2019-09-01
122	2019-09-01
123	Outubro 2019 e Janeiro 2020
124	2019-10-01
125	2019-10-01
126	2019-10-01
127	2019-10-01
128	2019-10-01
129	2019-10-01
130	Setembro 19, Novembro 2019
131	2019-10-01
132	Outubro 2019 e Janeiro 2020
133	2019-11-01
134	2019-11-01
135	2019-11-01
136	N
137	2019-11-01
138	2019-11-01
139	2019-11-01
140	2019-11-01
141	2019-11-01
142	Novembro e dezembro 2019
143	2019-11-01
144	2019-11-01
145	2019-11-01
146	2019-11-01
147	2019-12-01
148	2019-12-01
149	2019-12-01
150	2020-01-01
151	2020-01-01
152	2020-01-01
153	2020-01-01
154	2020-01-01
155	2020-01-01
156	2020-01-01
157	2020-01-01
158	2020-01-01
159	2020-01-01
160	2020-01-01
161	2020-01-01
