# Supplementary material for: Pandemic predisposing influence for feline lower urinary disorders
Source: Front Vet Sci. 2025 Jun 16;12:1546288. doi: 10.3389/fvets.2025.1546288 (PMC12206651; doi:10.3389/fvets.2025.1546288)
Supplement: Supplementary file 2 [file Table_2.XLSX]

## Sheet: Code
Variables	Code	Meaning
Animal
Breed	0	Pure
	1	Mixed race
	2	Data unavailable
Sex	0	Male
	1	Female
Age	0	< 1 year
	1	1 a 6 years
	2	7 a 11 years
	3	12 a 16 years
	4	> 17 years
Fertile state	0	Intact
	1	Neutered
	2	Data unavailable
Diet	0	Physiological
	1	Veterinary
	2	Data unavailable
Diet type	0	Dry
	1	Wet
	2	Mixed
	3	Data unavailable
Habitat	0	Indoor
	1	Outdoor
	2	Both
	3	Data unavailable
Body Condition Score (BCS)	0	1 to 5
1 = Very thin	1	2 to 5
2 = Underweight	2	3 to 5
3 = Ideal	3	4 to 5
4 = Overweight	4	5 to 5
5 = Obese	5	Data unavailable
Abdominal ultrasound	0	No
	1	Yes
Urinalysis	0	No
	1	Yes
Urethral obstruction	0	No
	1	Yes
	2	Data unavailable
Urinary catheterization	0	No
	1	Yes
	2	Data unavailable
Cystotomy	0	No
	1	Yes
Urethrostomy	0	No
	1	Yes
Deceased	0	No
	1	Yes
Additional Clinical Signs	0	No
	1	Gastrointestinal
	2	Neurological
	3	Dermatological
	4	Other
Urine Culture	0	Negative
	1	Positive
	2	Data unavailable
Antimicrobial Susceptibility Test (AST)	0	Not applicable
	1	Yes
Abdominal Radiography	0	No
	1	yes
Screening for Mycoplasma	0	Negative
	1	Positive
	2	Data unavailable
Screening for FIV	0	Negative
	1	Positive
	2	Data unavailable
Screening for FeLV	0	Negative
	1	Positive
	2	Data unavailable
Future obstruction/recurrence	0	No
	1	Yes
	2	Data unavailable
Complete Blood Count (CBC)	0	Unremarkable
	1	Altered
	2	Data unavailable
BUN	0	Unremarkable
	1	Altered
	2	Data unavailable
Creatinine	0	Unremarkable
	1	Altered
	2	Data unavailable
Sodium	0	Unremarkable
	1	Altered
	2	Data unavailable
Chloride	0	Altered
	1	com alterações
	2	Data unavailable
Potassium	0	Unremarkable
	1	Altered
	2	Data unavailable
bladder wall thickening	0	No
	1	Yes
	2	Data unavailable
Sediment	0	No
	1	Yes
	2	Data unavailable
Vesical calculus	0	No
	1	Yes
	2	Data unavailable
Nephrolithiasis	0	No
	1	Yes
	2	Data unavailable
Altered corticomedullary distinction	0	No
	1	Yes
	2	Data unavailable
Bladder distension	0	No
	1	Yes
	2	Data unavailable
Altered renal architecture / hyperechoic kidneys	0	No
	1	Yes
	2	Data unavailable
Bladder masses	0	No
	1	Yes
	2	Data unavailable
Leukocytes (urine strip)	0	Negative
	1	Positive
	2	Data unavailable
Nitrite (urine strip)	0	Negative
	1	Positive
	2	Data unavailable
Urobilinogen (urine strip)	0	Negative
	1	Positive
	2	Data unavailable
Protein (urine strip)	0	Negative
	1	Positive
	2	Data unavailable
pH (urine strip)	0	pH 5
	1	pH 5.5
	2	pH 6
	3	pH 6.5
	4	pH 7
	5	pH 7.5
	6	pH 8
	7	pH 8.5
	8	ph 9
	9	Data unavailable
Erythrocytes (urine strip)	0	Negative
	1	Positive
	2	Data unavailable
Specific gravity (urine strip)	0	1.000
	1	1.005 - 1.009
	2	1.010-1.014
	3	1.015-1.019
	4	1.020-1.024
	5	1.025-1.029
	6	> 1.030
	7	Data unavailable
Ketone (urine strip)	0	Negative
	1	Positive
	2	Data unavailable
Bilirubin (urine strip)	0	Negative
	1	Positive
	2	Data unavailable
Glucose (urine strip)	0	Negative
	1	Positive
	2	Data unavailable
Erythrocytes (sediment analysis)	0	No
	1	Yes
	2	Data unavailable
Leukocytes (sediment analysis)	0	No
	1	Yes
	2	Data unavailable
Bacteria (sediment analysis)	0	No
	1	Yes
	2	Data unavailable
Crystals (sediment analysis)	0	No
	1	Yes
	2	Data unavailable
Squamous epithelial cells	0	No
	1	Yes
	2	Data unavailable
Protein casts	0	No
	1	Yes
	2	Data unavailable
Lipid droplets	0	No
	1	Yes
	2	Data unavailable
Mucus	0	No
	1	Yes
	2	Data unavailable
Casts (sediment analysis)	0	No
	1	Yes
	2	Data unavailable
Struvite crystals	0	No
	1	Yes
	2	Data unavailable
calcium oxalate crystals	0	No
	1	Yes
	2	Data unavailable
ammonium urate crystals	0	No
	1	Yes
	2	Data unavailable
First episode	0	No
	1	Yes
	2	Data unavailable
Month of episode occurrence	0	2020-02-01
	1	2020-03-01
	2	2020-04-01
	3	2020-05-01
	4	2020-06-01
	5	2020-07-01
	6	2020-08-01
	7	2020-09-01
	8	2020-10-01
	9	2020-11-01
	10	2020-12-01
	11	2021-01-01
Co-habitants	0	None
	1	1 co-habitant
	2	2 co-habitants
	3	Multi-cat
	4	Data unavailable
Diagnosis	0	Feline Idiopathic Cystitis (FIC)
	1	Urolithiasis/Crystalluria
	2	Urinary Tract Infection (UTI)
	3	Neoplasia

## Sheet: Database
																											Biochemical analyses		Electrolyte panel			Ultrasonography / X-Ray /Palpation								urine strip
Animal's name	Animal´s number	Animal	Breed	Sex	Age	Fertile status	Feeding	Diet Type	Habitat	Body Condition Score (BCS)	Abdominal ultrasound	Urinalysis	Obstruction	Catheterization	Cystotomy	Urethrostomy	Deceased	Additional Clinical Signs	Urine Culture	Antimicrobial Susceptibility Test (AST)	Abdominal Radiography	Screening for Mycoplasma	Screening for FIV	Screening for Felv	Future obstruction/recurrence	Complete Blood Count (CBC)	BUN	Creatinine	Na	Cl	K	bladder wall thickening	sediment	vesical/uretheral calculus	nephrolithiasis	altered corticomedullary distiction	bladder distension	Altered renal architecture / hyperechoic kidneys	bladder clots/masses	Leukocytes	Nitrite	Urobilinogen	Protein	pH	Erythrocytes	Specific gravity	Ketones	Bilirrubin	Glucose
Lucas	50777	1	1	0	1	2	0	0	3	3	1	1	0	0	0	0	0	0	0	0	0	2	2	2	1	0	0	0	2	2	2	0	1	0	0	0	0	0	0	1	0	0	1	5	1	6	0	0	0
Horus	55269	2	1	0	1	0	2	3	3	2	1	1	1	1	0	0	0	2	0	0	1	2	2	2	1	1	1	1	2	2	2	2	1	0	0	2	1	2	1	1	0	0	1	6	1	4	0	0	1
Benny	55268	3	1	0	2	1	2	3	3	3	1	1	1	1	0	0	0	2	0	0	0	2	2	2	0	0	1	1	2	2	2	2	1	0	0	0	1	0	0	1	0	0	1	4	1	6	0	0	1
Elliot	55298	4	0	0	1	2	2	3	0	3	1	1	0	0	0	0	0	0	2	0	0	2	2	2	0	0	0	0	2	2	2	1	1	0	0	2	0	2	0	1	0	0	1	4	1	6	0	0	0
Vitoria	54738	6	1	1	1	0	0	0	0	1	1	1	0	0	0	0	0	0	0	0	0	2	2	2	0	0	0	0	2	2	2	2	1	0	0	2	0	2	0	1	0	0	1	6	1	6	0	0	0
Teco	55392	8	1	0	2	2	2	3	3	3	1	1	1	1	0	0	0	2	0	0	0	2	2	2	0	1	1	1	2	2	2	0	1	1	0	0	1	0	0	1	0	0	1	5	1	6	0	0	1
Tome	47702	9	1	0	2	2	1	0	3	3	1	1	1	1	1	1	0	2	0	0	1	2	2	2	0	0	1	1	0	2	1	1	0	1	0	0	1	0	1	1	0	0	1	5	1	3	0	0	1
Tobias	55394	10	1	0	1	2	2	3	3	2	1	1	1	1	0	0	0	1	0	0	0	2	2	2	0	0	0	0	2	2	2	1	1	0	0	0	1	0	0	1	0	0	1	4	1	6	0	0	0
Spike	53095	11	1	0	1	0	0	0	0	3	0	1	1	1	0	0	0	2	0	0	1	1	2	2	0	0	1	1	0	2	2	2	2	2	2	2	1	2	2	1	0	0	1	6	1	2	0	0	1
Afonsinho	52183	12	1	0	2	1	0	2	1	2	1	1	0	0	0	0	0	2	0	0	0	2	0	0	0	0	0	0	2	2	2	0	1	0	0	1	1	0	0	1	0	0	1	4	0	6	0	0	0
Rembember	52078	13	1	0	0	0	0	0	3	2	1	1	0	0	0	0	0	0	0	0	0	2	2	2	0	1	2	1	2	2	2	2	1	0	2	2	0	2	1	1	0	0	1	4	1	6	0	0	0
Rosinha	37613	14	1	1	3	1	0	0	3	2	1	1	0	0	0	0	0	0	1	1	0	2	2	2	0	0	2	2	2	2	2	1	0	0	0	0	1	0	0	1	0	0	1	2	1	3	0	0	0
Banderas	55133	15	1	0	1	1	2	3	3	3	1	1	1	1	0	0	0	0	0	0	1	2	2	2	1	0	0	0	0	2	0	1	1	1	0	0	1	0	0	1	0	0	1	5	1	6	0	0	1
Principe	55390	16	1	0	1	1	0	0	0	3	1	1	0	0	0	0	0	0	0	0	1	2	1	1	1	0	2	2	2	2	2	1	1	0	0	2	0	2	1	1	0	0	1	3	1	6	0	0	0
Balu	15417	17	1	0	2	1	0	0	0	3	1	1	0	0	0	0	0	0	0	0	1	2	0	0	0	1	0	0	2	2	2	2	2	1	0	0	0	1	0	1	0	0	1	4	1	6	0	0	0
Sati	45107	18	1	0	1	0	1	0	0	2	1	1	1	1	0	0	0	0	0	0	0	2	0	0	0	0	1	1	0	2	0	2	1	0	2	2	1	2	0	1	0	0	1	4	1	6	0	0	0
Twelvie	55523	19	1	0	2	0	1	0	0	2	1	1	1	1	0	0	0	0	0	0	0	2	2	2	1	2	1	1	2	2	2	1	1	0	2	2	1	2	1	1	0	0	1	5	1	4	0	0	0
Gluppi	55548	20	1	0	1	1	0	0	3	5	1	1	0	0	0	0	0	0	0	0	0	2	2	2	0	0	0	0	2	2	2	2	1	1	0	0	0	0	1	1	0	0	1	4	1	6	0	0	1
Patinhas	44376	21	0	0	2	2	1	0	3	3	1	1	0	0	0	1	0	0	0	0	0	2	0	1	0	0	1	1	2	2	2	1	1	0	0	0	1	0	0	1	0	0	1	5	1	4	0	0	1
Timofei	34961	22	0	0	1	1	0	0	0	4	1	1	0	0	0	0	0	0	0	0	0	2	2	2	0	2	0	0	2	2	2	2	2	0	0	0	1	0	0	0	0	0	1	2	1	6	0	0	0
Tareco	55619	23	1	0	2	2	0	0	2	2	0	1	1	1	0	0	0	0	0	0	1	2	2	2	1	1	1	1	2	2	2	2	2	2	2	2	1	2	2	1	0	0	1	6	1	4	0	0	0
Sabe Tudo	41726	24	0	0	3	1	0	0	0	2	1	1	0	0	1	1	0	0	0	0	0	2	2	2	0	0	1	1	2	2	2	0	0	0	0	0	0	0	1	1	0	0	1	2	1	2	0	0	0
Kity	55635	25	1	1	2	2	2	3	3	4	1	1	0	0	0	0	0	0	0	0	1	2	2	2	0	0	0	0	2	2	2	2	0	1	0	2	0	2	0	1	0	0	1	7	1	6	0	0	0
Leo	51758	26	1	0	1	1	0	2	0	3	1	1	0	0	0	0	0	0	0	0	0	2	0	0	0	2	2	2	2	2	2	1	1	0	2	2	0	2	0	1	0	0	1	4	1	6	0	0	0
Menina	55672	27	1	1	1	2	2	3	3	2	0	1	0	0	0	0	0	0	0	0	1	2	0	0	0	0	2	0	2	2	2	2	2	2	2	2	2	2	2	1	0	0	1	4	1	5	0	0	0
Mafarrico	55418	28	1	0	1	0	1	0	3	2	1	1	1	1	1	1	0	2	1	1	0	2	2	2	1	2	2	1	2	2	2	2	1	1	0	2	1	2	2	1	0	0	1	4	1	4	0	0	1
Boo	55670	29	1	1	3	2	0	2	2	5	1	1	0	0	0	0	0	1	1	1	1	2	2	2	0	0	1	0	2	2	2	0	0	0	0	1	0	1	0	1	0	0	0	2	1	3	0	0	0
Chiang	48958	30	0	1	1	1	0	0	0	3	1	1	0	0	0	0	0	0	2	0	0	2	2	1	0	2	2	2	2	2	2	1	0	0	0	0	0	0	0	1	0	0	1	6	1	6	0	0	0
Farrusca	55732	31	1	1	2	0	2	0	0	2	1	1	0	0	0	0	0	0	0	0	1	2	2	2	0	0	2	0	2	2	2	0	1	1	0	2	0	2	0	1	0	0	1	3	1	6	0	0	0
Yoshi	55736	32	1	0	1	0	1	0	1	3	1	1	1	1	0	0	0	0	0	0	0	2	2	2	0	2	2	1	2	2	2	1	1	0	0	1	1	1	1	1	0	0	1	6	1	6	0	0	1
Batman	55781	33	1	0	0	0	2	0	0	3	1	1	1	1	0	0	0	0	0	0	0	2	2	2	0	1	2	1	2	2	2	1	1	0	0	2	1	2	0	1	0	0	1	6	1	3	0	0	1
Ghost	55178	34	1	0	2	2	2	0	3	3	1	1	0	0	0	1	0	0	1	1	0	2	2	2	0	0	0	0	2	2	2	2	1	0	2	2	0	2	0	1	0	0	1	6	1	6	0	0	0
Alfredo	53744	35	1	0	1	0	0	2	0	3	1	1	1	1	0	0	0	0	0	0	0	2	2	2	1	1	2	0	2	2	2	1	1	1	0	2	1	2	0	1	0	0	1	6	1	6	0	0	1
Nico	52272	36	1	0	1	1	2	3	0	2	1	1	1	1	0	0	0	0	0	0	0	2	2	2	0	0	0	0	2	2	2	1	1	1	0	0	0	0	0	1	0	0	1	6	1	6	0	0	0
Plecas	37166	37	1	1	1	1	2	2	2	4	1	1	0	0	0	0	0	0	0	0	0	2	0	0	0	0	0	0	2	2	2	1	1	0	0	2	0	2	0	1	0	0	1	6	1	6	0	0	1
Mika	55807	38	0	1	1	1	0	2	0	3	0	1	0	0	0	0	0	0	0	0	1	2	0	1	0	2	0	1	2	2	2	2	2	2	2	2	0	2	2	1	0	0	1	5	1	6	0	0	0
Princesa	55815	39	1	1	1	1	2	3	0	3	1	1	0	0	0	0	0	0	0	0	1	2	2	2	1	2	2	0	2	2	2	1	1	0	0	0	0	0	0	1	0	0	1	2	1	6	0	0	0
Flash	55832	40	1	0	1	1	0	0	0	4	1	1	1	1	0	0	0	0	0	0	0	2	2	2	0	1	1	1	2	2	2	1	1	0	0	2	1	2	0	1	0	0	1	6	1	6	0	0	0
Gin	55837	41	1	0	1	1	2	3	0	2	1	1	1	1	0	0	0	1	0	0	0	2	2	2	0	1	1	1	1	2	0	1	0	1	0	2	1	2	0	1	0	0	1	6	1	4	0	0	0
Andreia	30586	42	1	1	2	1	1	0	0	4	0	1	0	0	0	0	0	0	0	0	1	2	0	0	0	0	0	0	2	2	2	2	2	2	2	2	0	2	2	1	0	0	1	3	1	6	0	0	0
Rafiki	54775	43	1	0	1	2	1	2	3	2	1	1	1	1	0	0	0	0	0	0	0	2	2	2	1	0	0	0	2	2	2	1	1	1	0	2	1	2	0	1	0	0	1	6	1	6	0	0	0
Amenoda	51627	44	1	0	1	1	0	0	2	4	1	1	0	0	0	0	0	0	0	0	0	2	2	2	0	2	0	0	2	2	2	1	1	0	0	2	1	2	0	1	0	0	1	5	1	6	0	0	0
Tico	28940	45	1	0	1	1	2	3	0	4	1	1	0	0	0	0	0	0	0	0	0	2	2	2	0	2	2	0	2	2	2	1	0	0	2	2	0	2	0	1	0	0	1	4	1	6	0	0	0
Kled	55918	46	1	0	1	1	0	2	0	2	0	1	0	0	0	0	0	0	0	0	1	2	2	2	0	2	2	2	2	2	2	2	2	2	2	2	0	2	2	1	0	0	1	4	1	6	0	0	1
Felix	55948	47	1	0	1	0	0	0	0	2	1	1	1	1	0	0	0	1	0	0	0	2	2	2	0	1	1	1	2	2	2	2	0	0	2	2	1	2	0	1	0	0	1	6	1	5	0	0	0
Blacky	54566	48	1	0	1	1	0	0	0	2	1	1	1	1	0	0	0	0	0	0	0	2	2	2	0	0	0	0	2	2	2	0	1	0	0	0	1	0	0	1	0	0	1	3	1	6	0	0	0
Street	34909	49	1	0	1	2	0	2	0	4	1	1	0	0	0	0	0	0	0	0	1	2	2	2	0	0	1	1	0	2	0	1	0	0	0	2	0	2	0	1	0	0	1	4	1	6	0	0	0
Ray Charles	47669	50	0	0	1	1	1	0	2	4	1	1	1	1	0	0	0	1; 2	0	0	0	2	2	2	1	1	2	0	2	2	2	1	0	1	0	0	1	0	0	1	0	0	1	4	1	6	0	0	1
Monkey	26204	51	1	0	2	1	0	0	0	4	1	1	0	0	0	0	0	0	0	0	0	2	2	2	0	1	0	0	2	2	2	2	1	0	2	2	0	2	0	1	0	0	1	5	1	6	0	0	0
Speed	56094	52	1	0	1	2	0	0	1	2	0	1	1	1	0	0	0	0	0	0	1	2	2	2	0	0	2	1	2	2	2	2	2	1	2	2	2	2	2	1	0	0	1	6	1	6	0	0	0
Loki	56110	53	1	0	2	2	2	3	3	2	0	1	0	1	0	0	0	0	0	0	1	2	2	2	0	2	2	2	2	2	2	2	2	2	2	2	0	2	2	1	0	0	1	4	1	6	0	0	0
Godofredo	53568	54	1	0	2	0	2	2	2	4	0	1	0	0	0	0	0	0	1	1	1	2	1	0	0	1	0	0	2	2	2	2	2	2	2	2	0	2	2	1	0	0	1	4	1	6	0	0	1
Riscas	48900	55	1	0	1	2	0	0	2	2	1	1	1	1	0	0	0	0	0	0	0	2	0	0	0	1	0	0	0	2	0	1	1	0	0	2	1	1	0	1	0	0	1	4	1	6	0	0	0
Fini	29347	56	1	1	1	1	2	3	0	3	1	1	0	0	0	0	0	0	0	0	0	2	2	2	0	2	2	2	2	2	2	0	1	0	0	2	0	2	0	1	0	0	1	6	1	6	0	0	0
Mu	27230	57	1	0	1	1	0	0	0	3	1	1	1	1	0	0	0	2	0	0	0	2	2	2	0	0	1	1	2	2	2	1	1	0	2	2	1	2	0	1	0	0	1	5	1	6	0	0	0
Sasha	56177	58	1	1	3	2	2	3	0	1	0	1	0	0	0	0	0	0	1	1	1	2	2	2	1	0	0	0	2	2	2	2	2	2	2	2	2	2	2	1	0	0	1	3	1	2	0	0	0
Pompeu	50313	59	1	0	1	1	1	2	0	3	1	1	0	0	0	0	0	0	0	0	0	2	0	0	0	1	0	0	2	2	2	2	1	0	2	2	0	2	0	1	0	0	1	3	1	6	0	0	0
Piolha	51164	60	1	1	1	1	2	3	0	2	1	1	0	0	0	0	0	0	0	0	0	2	0	0	0	0	0	0	2	2	2	1	0	0	2	2	0	2	0	1	0	0	1	3	1	6	0	0	0
Fugas	56283	61	1	1	2	1	0	0	1	2	1	0	0	0	0	0	0	0	0	0	0	2	2	2	0	2	2	2	2	2	2	0	1	0	2	2	0	2	0	1	0	0	0	4	1	6	0	0	0
Benny	56234	62	1	0	1	2	0	0	0	3	1	1	0	0	0	0	0	0	0	0	0	2	2	2	1	2	2	2	2	2	2	0	0	0	0	2	0	2	0	1	0	0	1	5	1	6	0	0	0
Coockie	56339	63	1	0	1	2	2	3	0	2	1	1	1	1	0	0	0	2	0	0	0	2	2	2	0	2	2	1	2	2	2	1	0	0	2	2	1	2	1	1	0	0	1	6	1	2	0	0	1
Darwin	42163	64	1	0	1	1	0	0	2	3	1	1	1	1	0	0	0	0	0	0	0	2	2	2	0	1	0	0	0	2	0	1	1	0	2	2	1	2	0	1	0	0	1	4	0	6	0	0	0
Tim	56434	65	1	0	1	2	1	0	3	5	1	1	0	0	0	0	0	0	0	0	0	2	2	2	0	2	0	0	2	2	2	2	1	0	2	2	0	2	1	1	0	0	1	7	1	6	0	0	0
Yoda	40303	66	1	0	2	1	1	2	2	4	1	1	0	0	0	0	0	1	0	0	0	2	0	0	0	0	0	0	0	2	0	1	1	0	2	2	0	2	0	1	0	0	1	4	0	6	0	0	0
Tiger	43488	67	1	0	1	1	2	3	2	2	0	1	1	1	0	0	0	1	0	0	1	2	2	2	0	2	1	1	2	2	2	2	2	2	2	2	1	2	2	1	0	0	1	5	1	6	0	0	0
Pipocas	50453	68	1	0	1	2	2	3	3	4	1	1	1	1	0	0	0	0	0	0	0	2	2	2	0	0	1	1	2	2	2	1	0	0	1	1	1	1	0	1	0	0	1	5	1	4	0	0	1
Musa	43854	69	1	1	1	2	0	0	0	2	1	1	0	0	0	0	0	0	0	0	0	2	0	0	0	0	0	0	2	2	2	1	1	0	0	2	0	2	0	1	0	0	1	3	1	6	0	0	0
Chita	34500	70	0	1	1	1	2	0	1	3	0	1	0	0	0	0	0	0	0	0	1	2	2	2	0	0	0	0	0	2	1	2	2	2	2	2	0	2	2	1	0	0	1	6	1	6	0	0	0
Jessie	56709	71	1	1	1	0	2	3	0	2	1	1	0	0	0	0	0	0	0	0	0	2	2	2	0	0	0	0	2	2	2	2	2	0	0	2	0	2	0	0	0	0	1	2	0	6	0	0	0
Lucky	56719	72	1	0	2	2	2	3	2	3	0	1	1	1	0	0	0	0	1	1	1	2	2	2	0	0	0	0	2	2	2	2	2	2	2	2	0	2	1	1	0	0	1	5	1	6	0	0	1
Zappa	10525	73	1	0	2	1	0	2	0	4	1	1	1	1	0	0	0	1;2	0	0	1	2	2	2	0	0	0	0	0	2	1	0	0	0	0	2	0	2	0	1	0	0	1	4	0	6	0	0	0
Bantik	56824	74	1	0	1	2	0	0	0	3	0	1	1	1	0	0	0	2	0	0	1	2	2	2	0	2	2	1	2	2	1	2	2	2	2	2	1	2	2	0	0	0	1	5	1	4	0	0	0
Winnie	33620	75	1	1	1	1	2	3	0	2	1	1	0	0	1	0	0	0	2	0	1	2	2	2	0	0	0	0	0	2	0	1	0	1	0	2	0	2	1	1	0	0	1	3	1	6	0	0	0
Estrelinha	38774	76	1	1	1	1	0	2	0	2	1	1	0	0	0	0	0	0	1	1	0	2	2	2	0	2	2	2	2	2	2	2	0	0	0	1	0	1	0	1	0	0	1	6	1	6	0	0	0
Kiko	56876	77	1	0	1	2	2	3	3	3	0	1	1	1	0	0	0	0	2	0	1	2	2	2	0	2	2	1	2	2	2	2	2	1	2	2	2	2	2	1	0	0	1	6	1	6	0	0	0
Charlie	56361	78	1	0	1	0	1	0	2	2	1	1	0	0	0	0	0	0	0	0	1	2	2	2	0	0	1	1	2	2	2	1	0	0	0	2	0	2	1	1	0	0	1	6	0	5	0	0	0
Freddy	56954	79	1	0	1	2	0	0	0	4	0	1	0	0	0	0	0	0	1	1	1	2	2	2	0	2	2	2	2	2	2	2	2	2	2	2	0	2	2	1	0	0	1	5	1	6	0	0	0
Ninja	37034	80	1	0	1	1	2	3	0	2	1	1	0	0	0	0	0	0	2	0	0	2	0	0	0	1	2	2	2	2	2	2	1	0	2	2	0	2	0	1	0	0	1	4	1	6	0	0	0
Prince	57059	81	0	0	1	2	1	0	0	2	1	1	0	0	0	0	0	0	2	0	0	2	2	2	0	0	0	0	2	2	2	2	1	0	2	2	0	2	0	1	0	0	1	5	1	6	0	0	0
Skeaper	55034	82	1	0	1	1	2	3	3	3	0	1	0	0	0	0	0	0	2	0	1	2	0	0	0	0	0	0	2	2	2	2	2	2	2	2	0	2	2	1	0	0	1	4	1	6	0	0	0
Enzo	42842	83	1	0	1	1	2	0	0	3	1	1	1	1	0	0	0	2	0	0	0	2	2	2	1	0	1	0	2	2	2	1	1	1	0	2	1	2	0	1	0	0	1	4	1	6	0	0	0
Junior	47748	84	1	0	1	0	2	3	0	1	1	1	1	1	0	0	0	1	0	0	0	2	2	2	0	1	1	1	0	2	1	1	1	1	0	2	1	2	0	1	0	0	1	5	1	4	0	0	0
Nice	30663	85	1	1	1	1	0	0	0	4	0	1	0	0	0	0	0	0	0	0	1	2	2	2	0	2	2	2	2	2	2	2	2	2	0	2	0	2	2	0	0	0	1	4	0	6	0	0	0
Rubi	57212	86	1	0	3	1	0	2	0	0	1	1	1	1	0	0	1	0	0	0	0	2	2	2	1	1	2	1	0	0	0	1	1	0	2	2	1	2	0	1	0	0	1	5	1	6	0	0	0
Mimi	57140	87	1	1	2	1	2	3	2	4	1	1	0	0	0	0	0	0	0	0	0	2	2	2	0	0	2	0	2	2	2	2	1	1	0	0	0	0	0	1	0	0	1	4	1	6	0	0	0
Fox	57256	88	1	0	1	0	2	3	0	3	1	1	1	1	0	0	0	0	2	0	0	2	2	2	1	0	1	0	0	2	0	1	1	1	0	0	1	0	0	1	0	0	1	6	1	6	0	0	0
Bear	46458	89	1	1	1	1	0	0	2	4	0	1	0	0	0	0	0	0	2	0	1	2	0	0	0	2	2	2	2	2	2	2	2	2	2	2	0	1	1	1	0	0	1	5	1	5	0	0	0
Grey	57319	90	1	0	1	1	0	0	1	3	0	1	1	1	0	0	0	0	1	1	1	2	0	0	0	1	1	0	0	2	0	2	2	2	2	2	1	0	0	1	0	0	1	4	1	5	0	0	0
Mel	57365	91	1	1	1	1	0	0	3	5	0	1	0	0	0	0	0	0	0	0	1	2	2	2	0	0	0	0	2	2	2	2	2	2	2	2	0	2	2	1	0	0	1	3	1	6	0	0	0
Tome	57401	92	1	0	1	1	2	3	1	2	1	1	1	1	0	0	0	2	1	1	0	2	0	0	0	1	1	1	0	2	1	2	1	1	0	2	1	2	0	1	0	0	1	4	1	4	0	0	1
Lufy	57066	93	1	0	0	1	1	0	3	4	1	1	0	0	0	0	0	0	0	0	1	2	2	2	0	0	0	0	0	2	0	2	1	1	0	2	0	2	0	0	0	0	1	3	1	6	0	0	1
Pipoca	57547	94	0	1	3	2	0	2	3	2	1	1	0	0	0	0	0	0	1	1	0	2	2	2	0	0	1	0	2	2	2	0	0	0	2	2	0	2	0	1	0	0	1	1	1	6	0	0	0
Tigre	57406	95	1	0	1	2	1	0	3	4	1	1	1	1	1	0	0	0	0	0	1	2	2	2	0	0	0	0	0	2	0	1	1	0	0	0	1	0	1	1	0	0	1	4	1	6	0	0	0
Alex	57562	96	1	0	2	2	0	0	0	3	1	1	0	0	0	0	0	0	0	0	0	2	2	2	0	0	0	0	0	2	0	1	2	0	2	2	0	2	0	1	0	0	1	2	1	6	1	0	0
Pepsi	19961	97	1	0	2	1	2	3	2	4	1	1	1	1	0	0	0	2	2	0	0	2	0	0	0	1	1	1	0	2	0	1	1	1	0	0	1	0	0	1	0	0	1	4	1	5	0	0	0
Princesa	57503	98	1	1	2	1	0	0	3	3	1	1	0	0	0	0	0	0	2	0	1	2	2	2	0	0	0	0	2	2	2	2	1	1	0	0	0	0	0	1	1	1	1	3	1	6	0	0	0
Zazu	57620	99	1	0	1	2	1	0	0	2	1	1	1	1	0	0	0	1;2	0	0	1	2	2	2	1	1	1	1	0	2	1	1	1	0	0	2	1	2	0	1	0	0	1	6	1	5	0	0	1
Sol	57676	100	1	0	2	1	1	0	0	4	1	1	0	0	0	0	0	0	2	0	1	2	2	2	0	2	2	2	2	2	2	1	1	0	0	2	0	2	0	1	0	0	1	4	1	6	0	0	0
Lilo	44675	101	1	0	1	1	0	0	0	4	1	1	0	0	0	0	0	0	2	0	1	2	2	2	0	2	2	2	2	2	2	1	0	0	0	2	1	2	0	1	0	0	1	6	0	6	0	0	0
Bernardo	9944	102	1	0	2	1	0	2	0	3	1	1	0	0	0	0	0	1	0	0	1	2	2	2	0	0	0	0	2	2	2	2	1	0	1	2	0	2	0	1	0	0	1	4	1	6	0	0	0
Mc Queen	57757	103	1	0	1	1	0	0	0	3	1	1	1	1	0	0	0	0	2	0	0	2	2	2	0	0	2	0	0	0	1	1	1	0	0	0	1	0	0	1	0	0	1	4	1	6	0	0	0
Chinha	54443	104	1	1	3	1	0	2	0	1	1	1	0	0	0	0	0	0	0	0	0	2	2	2	1	1	2	0	2	2	2	1	2	0	2	2	0	2	0	1	0	0	1	2	1	5	0	0	0
Boris	39190	105	1	0	1	1	0	0	0	3	1	1	0	0	0	0	0	0	0	0	0	2	2	2	0	2	2	2	2	2	2	1	0	1	2	2	0	2	0	1	0	0	1	4	1	6	0	0	0
Black	57858	106	1	0	3	2	2	3	0	2	1	1	0	0	0	0	0	1;2	0	0	0	2	2	2	0	0	0	0	2	2	2	1	1	0	2	2	1	2	0	1	0	0	1	6	1	6	0	0	0
Bonitão	57866	107	1	0	2	2	2	3	3	2	1	1	1	1	0	0	0	1;2	1	1	0	2	2	2	0	1	1	1	0	2	1	1	0	0	0	1	1	2	0	1	0	0	1	4	1	3	0	0	0
Kiko	57922	108	1	0	1	2	2	3	2	3	1	1	1	1	0	0	0	0	2	0	0	2	2	2	0	1	1	1	0	2	1	1	0	0	0	2	1	2	0	1	0	0	1	6	1	2	0	0	1
Amadeus	33638	109	1	0	2	1	0	2	0	4	1	1	1	1	0	0	0	0	0	0	0	2	2	2	0	0	2	0	2	2	2	1	0	1	0	1	1	2	0	0	0	0	1	4	1	6	0	0	0
Preto	57996	110	1	0	1	3	2	3	0	3	1	1	1	1	0	0	0	2	2	0	0	2	2	2	0	1	1	1	0	2	1	1	1	0	0	2	1	2	0	1	0	0	1	8	1	2	0	0	1
Neco	51014	111	1	0	1	1	0	0	0	3	1	1	0	0	0	0	0	1	2	0	1	2	0	0	0	2	2	2	2	2	2	2	1	0	0	2	1	2	0	0	0	0	1	4	1	6	0	0	0
Tico	58006	112	1	0	1	2	2	3	0	2	1	1	1	1	1	1	1	1	0	0	1	2	2	2	0	0	1	1	0	0	1	0	0	1	1	1	1	1	0	1	0	0	1	4	1	2	0	0	0
Pet	55667	113	0	0	1	0	2	3	0	2	1	1	1	1	0	0	0	1;2	2	0	0	2	2	2	0	1	1	1	0	2	1	1	1	0	0	2	1	2	0	1	0	0	1	6	1	4	0	0	0
Sushi	33987	114	1	0	1	1	0	0	0	3	1	1	0	0	0	0	0	0	2	0	0	2	0	0	0	1	0	0	2	2	2	1	0	2	2	2	0	2	0	1	0	0	0	7	1	5	0	0	0
Paquito	54305	115	1	0	1	1	0	0	3	3	1	1	0	0	0	0	0	0	1	1	0	2	2	2	0	0	0	0	2	2	2	1	1	0	2	2	0	2	0	1	0	0	1	7	1	6	0	0	0
Matisse	58114	116	1	0	2	2	0	0	0	2	1	1	0	0	0	0	0	0	0	0	0	2	2	2	0	0	0	0	2	2	2	1	1	0	2	2	1	2	0	1	0	0	1	4	1	6	0	0	1
Biscoito	54186	117	1	0	1	1	1	0	0	3	1	1	1	1	0	0	0	1	0	0	0	2	0	0	0	0	0	0	2	2	2	0	0	0	0	0	1	0	0	1	0	0	1	4	1	6	0	0	0
Ninhada	56404	118	1	0	0	0	0	0	0	1	1	1	0	0	0	0	0	0	2	0	0	0	0	0	0	2	2	2	2	2	2	0	0	0	0	0	0	0	0	1	0	1	0	4	0	4	0	0	0
Luke	40314	119	1	0	3	2	1	0	0	2	1	1	0	0	0	0	0	0	0	0	0	2	2	2	0	0	0	0	2	2	2	0	0	0	2	2	0	2	0	1	0	0	1	6	1	6	0	0	0
Sr Ze	57650	120	1	0	2	1	1	0	2	2	0	1	1	1	0	0	0	2	0	0	1	2	2	2	0	1	1	1	0	2	1	2	2	2	2	2	1	2	2	1	0	0	1	5	1	6	0	0	0
Caramelo	51402	121	1	0	1	1	0	0	0	2	1	1	1	1	0	0	0	2	2	0	0	2	2	2	0	1	1	1	0	2	1	1	0	0	2	2	1	2	0	1	0	0	1	5	1	3	0	0	0
Camões	56274	122	1	0	1	1	2	3	0	1	1	1	1	1	0	0	0	2	0	0	1	2	2	2	0	1	1	1	0	2	0	1	1	0	0	2	1	2	0	1	0	0	1	5	1	5	0	0	1
Swetty	52575	123	1	1	1	1	2	3	0	2	1	1	0	0	0	0	0	0	0	0	1	2	0	0	0	1	0	0	2	2	2	2	1	0	0	2	0	2	0	1	0	0	0	4	1	6	0	0	0
Marshall	58244	124	1	0	1	0	2	3	0	2	1	1	1	1	0	0	0	1	2	0	0	2	2	2	0	0	1	1	0	2	0	1	1	1	0	2	1	2	0	1	0	0	1	7	1	6	0	0	1
Rom-rom	31278	125	1	0	1	2	1	0	0	4	1	1	1	1	0	0	0	0	1	1	1	2	2	2	1	0	0	0	0	2	0	1	1	1	0	2	1	2	0	1	0	0	1	5	1	6	0	0	0
Jasmim	58309	126	1	0	1	1	1	0	0	3	1	1	0	0	0	0	0	0	0	0	0	2	2	2	0	0	0	0	2	2	2	1	0	0	2	2	0	2	0	1	0	0	1	2	1	6	0	0	0
Haruki	37518	127	1	0	1	0	1	0	0	4	1	1	0	0	0	0	0	0	0	0	1	2	0	0	0	0	0	0	0	2	0	2	1	1	0	2	0	2	0	1	0	0	1	4	1	6	0	0	0
Blue	58200	128	1	1	3	2	2	3	0	5	1	1	0	0	0	0	0	0	0	0	0	2	2	2	0	0	0	0	2	2	2	2	0	2	2	2	0	2	0	1	0	0	1	5	1	6	0	0	0
Mimi	42929	129	1	1	3	0	0	0	0	2	0	1	0	0	0	0	0	0	2	0	1	2	0	0	0	1	0	0	2	2	2	2	2	2	2	2	0	2	2	1	0	0	1	3	1	6	0	0	0
Cookie	54805	130	1	1	1	1	0	1	3	2	1	1	0	0	0	0	0	0	2	0	0	2	0	0	0	2	2	2	2	2	2	2	1	0	2	2	0	2	0	1	0	0	1	4	0	6	0	0	0
Maia	52721	131	1	1	1	1	0	0	0	2	0	1	0	0	0	0	0	0	2	0	1	2	2	2	0	2	2	2	2	2	2	2	2	2	2	2	0	2	2	1	0	0	1	4	1	6	0	0	1
Sammy	48610	132	1	0	1	1	0	0	0	4	1	1	0	0	0	0	0	0	2	0	1	2	2	2	0	0	0	0	0	2	0	0	1	0	0	0	1	0	0	1	0	0	1	4	1	6	0	0	0
Tsuki	55469	133	1	0	1	2	2	3	3	4	1	1	0	0	0	0	0	0	2	0	0	2	2	2	0	2	2	2	2	2	2	1	1	1	2	2	0	2	0	1	0	0	1	4	1	6	0	0	0
Micki	52284	134	0	0	1	1	0	0	0	3	1	1	1	1	0	0	0	0	2	0	0	2	2	2	0	2	2	2	2	2	2	1	1	1	2	2	1	2	0	1	0	0	1	5	1	4	0	0	1
Kika	28901	135	1	1	1	1	1	2	0	4	1	1	0	0	0	0	0	0	0	0	0	2	0	0	0	0	0	0	2	2	2	1	1	0	0	2	0	2	0	1	0	0	1	6	1	6	0	0	1
Sli	58637	136	1	0	1	2	1	0	0	4	1	1	1	1	0	0	0	0	2	0	0	2	2	2	0	2	2	0	2	2	2	1	0	0	2	2	1	2	0	1	0	0	0	4	1	6	0	0	0
Norman	51897	137	1	0	1	1	0	0	0	3	1	1	1	1	0	0	0	0	0	0	0	2	0	0	0	0	2	0	2	2	2	1	1	1	2	2	1	2	0	1	0	0	1	6	1	6	0	0	0
Juanito	39313	138	1	0	2	1	0	0	2	4	1	1	0	0	0	0	0	0	0	0	0	2	0	0	0	0	0	0	2	2	2	1	1	0	0	2	0	2	0	1	0	0	1	5	1	6	0	0	0
Chablis	26669	139	1	0	4	2	2	3	3	2	1	1	0	0	0	0	0	0	0	0	0	2	2	2	1	0	0	0	0	2	0	1	1	0	2	2	0	2	0	1	0	0	0	4	1	2	0	0	0
Simba	58667	140	1	0	1	0	0	0	0	4	1	1	1	1	0	0	0	1	2	0	0	2	2	2	0	2	2	1	2	2	2	1	1	1	2	2	1	2	0	1	0	0	1	4	1	6	0	0	0
Noa	58720	141	1	0	1	2	0	0	0	3	1	1	1	1	0	0	0	1	2	0	0	2	2	2	0	2	2	1	2	2	2	1	0	0	2	2	1	2	1	1	0	0	1	4	1	4	0	0	1
Estrela	36020	142	1	1	3	1	0	0	0	3	0	1	0	0	0	0	0	0	1	1	1	2	0	0	0	2	2	0	2	2	2	2	2	2	2	2	0	2	2	1	0	0	1	1	0	3	0	0	0
Chealsea	58735	143	1	1	1	0	2	3	0	2	1	1	1	1	0	0	0	1	0	0	0	2	2	2	0	0	2	1	2	2	2	1	1	1	2	2	1	2	1	1	0	0	1	4	1	6	0	0	0
Noa	53551	144	1	1	1	1	0	0	0	3	1	1	0	0	0	0	0	0	2	0	1	2	1	0	0	2	2	0	2	2	2	1	1	1	0	2	0	2	0	1	0	0	1	4	1	6	1	1	0
Riscas	58753	145	1	0	1	2	0	0	0	4	1	1	1	1	0	0	0	0	2	0	0	2	2	2	0	2	1	1	2	2	1	1	1	0	2	2	1	2	1	0	0	0	1	4	1	2	0	0	1
Chico	58754	146	1	0	1	2	0	0	0	4	1	1	1	1	0	0	0	0	2	0	0	2	2	2	0	1	1	1	0	2	1	1	1	1	2	2	1	2	0	0	0	0	1	5	1	4	0	0	1
Rufus	58758	147	1	0	1	1	0	0	0	2	1	1	1	1	1	0	0	1, 2	0	0	0	2	2	2	0	1	2	1	0	0	1	1	1	0	0	0	1	1	1	1	0	0	1	4	1	2	0	0	0
Soneca	56681	148	1	1	2	1	1	0	0	2	1	1	0	0	0	0	0	0	2	0	0	2	2	2	0	0	0	0	2	2	2	2	0	1	2	2	0	2	0	1	0	0	1	2	1	6	0	0	0
Baltazar	58796	149	1	0	1	0	0	2	0	3	1	1	0	0	0	0	0	0	0	0	0	2	2	2	0	2	2	2	2	2	2	1	0	0	2	2	0	2	0	1	1	1	1	4	1	6	1	1	1
Sushi	53710	150	1	0	1	1	0	0	3	3	1	1	1	1	0	0	0	1	2	0	0	2	2	2	0	0	1	1	0	2	0	1	1	2	0	0	0	0	0	1	0	0	1	5	1	6	0	0	0
Tugui	20557	151	1	0	2	1	0	2	3	3	1	1	1	1	0	0	0	1	2	0	0	2	0	0	0	0	0	0	2	2	2	1	1	1	2	2	1	2	0	1	0	0	1	3	0	6	0	0	0
Mi	58794	152	1	0	1	2	0	0	3	3	0	1	0	0	0	0	0	0	2	0	1	2	2	2	0	2	2	2	2	2	2	2	2	2	2	2	2	2	2	1	0	0	0	1	1	6	0	0	0
Sol	58887	153	1	0	1	1	0	0	0	4	1	1	1	1	0	1	0	1	2	0	0	2	2	2	0	0	0	0	0	2	1	0	0	0	2	2	1	2	0	1	0	0	1	4	1	5	0	0	0
Paco	19985	154	1	0	2	2	0	0	0	2	1	1	1	1	0	1	0	1	2	0	1	2	0	0	0	1	2	1	2	2	1	1	1	1	2	2	1	2	0	1	0	0	1	4	1	6	0	0	0
Edder	58933	155	1	0	1	0	0	0	0	3	1	1	1	1	0	1	0	0	2	0	0	2	2	2	1	0	1	0	0	2	1	0	0	0	0	1	1	1	1	1	0	0	1	4	1	6	0	0	0
Rum	58943	156	1	0	1	0	0	0	2	3	1	1	1	1	0	0	0	1	2	0	0	2	2	2	1	1	1	1	2	2	2	1	0	0	0	2	1	2	0	1	0	0	1	4	1	3	0	0	1
Bisnau	58963	157	1	0	1	1	0	2	0	3	0	1	0	0	0	0	0	0	2	0	1	2	0	0	0	1	1	1	2	2	2	2	2	2	2	2	0	2	2	1	0	0	1	4	1	3	0	0	0
Bolt	57630	158	1	0	2	2	2	3	0	3	1	1	1	1	0	0	0	0	0	0	1	2	2	2	0	1	1	1	1	0	1	1	0	0	0	2	1	2	0	1	0	0	1	4	1	6	0	0	0
		Total =156
		Base T=449
		Motivo da consulta
			0- não 1 -sim 2- sem dados	0- não 1 -sim 2- sem dados	0- não 1 -sim 2- sem dados	0- não 1 -sim 2- sem dados	0- não 1 -sim 2- sem dados	0- não 1 -sim 2- sem dados	0- não 1 -sim 2- sem dados	0- não 1 -sim 2- sem dados	0- não 1 -sim 2- sem dados	0- não 1 -sim 2- sem dados	0- não 1 -sim 2- sem dados
		Animal	disúria	hematúria	periúria	estrangúria	polaquiúria	anúria	vocalizações	obstrução	sx GI	outros	Polidipsia	pu/pd	Lambedura na região genital
		1	1	0	0	1	0	0	0	0	0	1	0	0	0
		2	1	0	0	0	0	1	0	1	0	0	0	0	0
		3	1	0	0	0	0	1	0	1	0	0	0	0	0
		4	1	0	0	0	0	0	1	0	0	0	0	0	0
		6	0	0	0	1	0	1	0	0	0	0	0	0	0
		8	0	0	1	0	1	0	0	1	0	1	0	0	0
		9	1	0	0	0	0	0	0	1	0	1	0	0	1
		10	1	0	0	1	0	0	0	1	1	0	0	0	0
		11	0	0	0	0	0	0	0	1	0	1	0	0	0
		12	0	0	0	0	0	0	0	0	0	1	0	0	0
		13	1	1	0	0	1	0	0	0	0	0	0	0	0
		14	1	1	0	0	1	0	0	0	0	0	0	0	0
		15	0	0	0	0	0	0	1	1	0	0	0	0	1
		16	1	1	0	0	1	0	1	0	0	0	0	0	0
		17	1	0	0	0	0	0	0	0	0	0	0	0	0
		18	1	0	0	1	0	0	0	0	0	0	0	0	0
		19	0	0	0	1	0	0	0	1	0	0	0	0	0
		20	1	1	0	0	1	0	0	0	0	0	0	0	1
		21	0	1	0	0	0	0	0	0	0	0	0	0	0
		22	1	1	0	0	1	0	0	0	0	0	0	0	0
		23	0	0	0	0	0	1	0	1	0	0	0	0	0
		24	0	1	0	0	0	0	0	0	0	0	0	0	0
		25	1	1	0	0	0	0	0	0	0	0	0	0	0
		26	1	0	0	0	1	0	0	0	0	0	1	0	0
		27	1	1	0	1	0	0	0	0	0	0	0	0	0
		28	0	0	0	0	0	1	0	1	0	0	0	0	0
		29	0	1	0	0	0	0	0	0	0	0	0	0	0
		30	0	1	0	0	0	0	0	0	0	0	0	0	1
		31	0	1	0	0	0	0	0	0	0	0	0	0	0
		32	0	0	0	0	0	1	0	1	0	0	0	0	0
		33	1	0	0	0	0	0	0	1	0	0	0	0	0
		34	1	1	0	0	1	0	0	0	0	0	0	0	0
		35	0	1	0	1	1	0	1	1	0	0	0	0	0
		36	1	1	0	0	0	0	0	1	0	0	0	0	0
		37	1	1	0	0	0	0	0	0	0	0	0	0	0
		38	1	1	1	1	0	0	0	0	0	0	0	0	0
		39	1	1	0	0	0	0	0	0	0	0	0	0	0
		40	1	0	0	1	0	0	0	1	0	0	0	0	0
		41	1	0	0	0	0	0	0	1	1	0	0	0	0
		42	1	1	0	0	0	0	0	0	0	0	0	0	0
		43	1	0	0	0	0	1	0	1	0	0	0	0	0
		44	0	0	0	0	0	1	0	1	0	0	0	0	0
		45	1	0	0	1	0	0	0	0	0	0	0	0	0
		46	1	0	1	1	1	0	0	0	0	0	0	0	0
		47	1	0	0	1	0	0	0	1	1	0	0	0	0
		48	1	1	1	1	0	0	0	1	0	0	0	0	0
		49	1	1	0	1	0	0	0	0	0	0	0	0	0
		50	1	0	0	0	1	0	0	1	1	1	1	0	0
		51	0	0	0	0	0	0	0	1	0	0	0	0	0
		52	0	0	0	0	0	0	0	1	0	0	0	0	1
		53	1	0	1	0	1	0	0	0	0	0	0	0	0
		54	1	1	0	0	0	0	0	0	0	0	0	0	0
		55	0	0	0	0	0	1	0	1	0	0	0	0	0
		56	1	0	0	0	0	0	0	0	0	0	0	0	0
		57	0	0	0	0	0	0	0	1	0	1	0	0	0
		58	0	1	0	0	1	0	0	0	0	0	0	0	0
		59	1	0	0	1	0	0	0	0	0	0	0	0	0
		60	1	0	0	1	0	0	0	0	0	0	0	0	0
		61	1	0	0	1	0	0	0	0	0	0	0	0	0
		62	1	1	0	0	0	0	0	0	0	0	0	0	0
		63	1	0	0	0	0	0	0	1	0	1	0	0	0
		64	0	0	0	0	0	1	0	1	1	0	0	0	0
		65	1	1	0	1	0	0	0	0	0	0	0	0	0
		66	1	0	0	0	0	0	0	0	0	0	0	0	0
		67	1	0	0	0	1	0	0	0	0	0	0	0	1
		68	0	1	0	1	0	0	0	1	0	0	0	0	0
		69	1	0	0	1	0	0	0	0	0	0	0	0	0
		70	1	1	0	1	1	0	0	0	0	0	0	0	0
		71	0	1	0	1	1	0	0	0	0	0	0	0	0
		72	1	1	1	1	0	0	0	0	0	0	0	0	0
		73	1	0	0	0	0	0	1	1	1	0	0	0	0
		74	0	0	0	0	0	0	0	1	0	0	0	0	0
		75	1	0	1	1	0	0	0	0	0	0	0	0	0
		76	1	1	0	1	0	0	0	0	0	0	0	0	0
		77	0	0	0	0	0	0	0	1	0	0	0	0	0
		78	1	1	0	0	0	0	0	0	0	0	0	0	0
		79	1	1	0	0	0	0	0	0	0	0	0	0	0
		80	1	0	0	0	0	0	0	1	0	0	0	0	1
		81	1	0	0	0	1	0	0	0	0	0	0	0	1
		82	0	1	0	0	0	0	0	0	0	0	0	0	0
		83	0	0	1	1	0	0	0	0	0	0	0	0	0
		84	0	0	0	0	0	1	0	1	1	1	0	0	0
		85	0	0	0	1	1	0	0	0	0	0	0	0	0
		86	1	1	0	1	0	0	1	0	0	0	1	0	0
		87	1	1	0	0	1	0	0	0	0	0	0	0	0
		88	1	1	0	0	1	0	0	0	0	0	0	0	1
		89	1	1	1	0	0	0	0	0	0	0	0	0	1
		90	0	0	0	0	0	0	0	1	0	0	0	0	0
		91	1	1	0	0	1	0	0	0	0	0	0	0	0
		92	0	0	0	0	0	0	0	1	0	1	0	0	0
		93	1	1	1	1	1	0	1	0	0	0	1	0	0
		94	0	1	1	0	0	0	0	0	0	0	0	0	1
		95	0	0	0	1	1	0	1	1	0	0	0	0	1
		96	0	1	0	0	0	0	0	0	0	0	0	0	0
		97	0	0	0	0	0	1	0	1	0	0	0	0	0
		98	0	0	0	1	0	0	1	0	0	0	0	0	0
		99	1	0	0	0	0	0	0	1	1	1	0	0	0
		100	1	0	0	0	1	0	0	0	0	0	0	0	0
		101	1	0	0	0	0	0	0	1	0	0	0	0	0
		102	1	1	0	1	1	0	1	0	1	0	0	0	1
		103	1	1	1	1	0	0	0	0	0	0	1	0	1
		104	1	1	0	1	0	0	1	0	0		0	0	0
		105	1	1	0	0	0	0	0	0	0	0	0	0	0
		106	0	1	0	0	0	0	0	0	1	1	0	0	0
		107	1	1	0	1	0	0	1	1	1	1	0	0	0
		108	0	0	0	0	0	1	0	1	0	0	0	0	0
		109	0	0	0	0	0	0	0	1	0	0	0	0	1
		110	0	0	0	0	0	0	0	1	0	1	0	0	0
		111	0	1	1	0	0	0	0	0	1	0	0	0	0
		112	1	0	0	1	0	0	0	0	1	0	0	0	0
		113	0	0	0	0	0	1	1	1	1	1	0	0	0
		114	1	1	0	1	0	0	0	0	0	0	0	0	1
		115	1	0	0	0	1	0	0	0	0	0	0	0	0
		116	1	0	0	0	1	0	0	0	0	0	0	0	0
		117	0	0	0	0	0	1	0	1	1	0	0	0	1
		118	1	0	0	0	1	0	0	0	0	0	0	0	0
		119	0	0	0	0	1	0	0	0	0	0	0	0	0
		120	1	0	0	0	1	0	0	0	0	0	0	0	0
		121	0	0	0	0	0	1	0	1	0	1	0	0	0
		122	0	0	0	0	0	0	0	1	0	1	0	0	0
		123	1	1	0	0	1	0	0	0	0	0	0	0	0
		124	0	0	0	0	0	0	0	1	1	0	0	0	0
		125	1	0	1	1	0	0	0	1	0	0	0	0	1
		126	0	0	1	0	0	0	0	0	0	0	0	0	0
		127	1	0	0	0	1	0	0	0	0	0	0	0	0
		128	1	1	0	0	1	0	0	0	0	0	0	0	0
		129	0	1	0	0	0	0	0	0	0	0	0	0	0
		130	0	0	0	0	1	0	1	0	0	0	0	0	1
		131	0	1	0	0	0	0	0	0	0	0	0	0	0
		132	1	0	0	1	1	0	0	0	0	0	0	0	0
		133	1	1	0	0	1	0	0	0	0	0	0	0	0
		134	0	0	1	1	0	0	0	1	0	0	0	0	0
		135	0	1	1	0	0	0	0	0	0	0	0	0	0
		136	0	0	0	0	0	1	0	1	0	0	0	0	1
		137	1	0	0	1	0	0	0	0	0	0	0	0	1
		138	0	0	1	0	0	0	0	0	0	0	0	0	0
		139	0	0	0	0	0	1	0	1	0	0	0	0	0
		140	0	0	0	0	0	1	0	1	1	0	0	0	0
		141	1	0	0	1	0	0	0	1	1	0	0	0	0
		142	1	1	0	1	0	0	0	0	0	0	0	0	0
		143	1	0	0	1	0	0	0	1	1	0	0	0	0
		144	0	1	1	0	0	0	0	0	0	0	0	0	0
		145	1	0	1	0	0	0	0	1	0	0	0	0	0
		146	1	0	1	0	0	0	0	1	0	0	0	0	0
		147	1	0	0	0	0	0	0	1	1	1	1	0	0
		148	1	0	0	0	1	0	0	0	0	0	0	0	0
		149	1	1	0	0	1	0	0	0	0	0	0	0	0
		150	0	0	0	0	0	1	0	1	1	0	0	0	0
		151	1	0	0	0	1	0	0	0	1	0	0	0	0
		152	1	1	0	0	1	0	0	0	0	0	0	0	0
		153	0	0	0	0	0	0	0	1	1	0	0	0	0
		154	0	0	0	0	0	0	0	1	1	0	0	0	0
		155	1	0	0	0	0	0	0	1	0	0	0	0	0
		156	0	0	0	0	0	0	0	1	1	0	0	0	1
		157	1	0	0	0	0	0	0	1	1	0	0	0	0
		158	0	0	0	0	0	1	0	1	0	0	0	0	0
		159
		160
[truncated: 20 more columns]

## Sheet: Episodes
Animal	Episodes during the study period: February 1, 2020 – February 1, 2021
1	2020-02-01
2	February 2020 and March 2020
3	2020-02-01
4	2020-02-01
5	2020-02-01
6	2020-02-01
7	February 2020, April 2020, June 2020, September 2020
8	2020-02-01
9	2020-02-01
10	2020-02-01
11	2020-02-01
12	2020-02-01
13	2020-02-01
14	2020-02-01
15	February 20 , April 20, June 20
16	2020-02-01
17	2020-02-01
18	2020-02-01
19	February 20; December 20; January 21
20	2020-02-01
21	2020-03-01
22	2020-03-01
23	2020-03-01
24	2020-03-01
25	2020-03-01
26	2020-03-01
27	2020-03-01
28	February20 , March 20, April 20, November 20
29	2020-03-01
30	2020-03-01
31	2020-03-01
32	2020-03-01
33	2020-03-01
34	2020-03-01
35	March 20, April 20, May 20
36	2020-03-01
37	2020-03-01
38	2020-04-01
39	April 20, June 20
40	2020-04-01
41	2020-04-01
42	2020-04-01
43	2020-04-01
44	2020-04-01
45	2020-04-01
46	2020-04-01
47	2020-04-01
48	2020-04-01
49	2020-04-01
50	May 20, October 20, December 20
51	2020-05-01
52	2020-05-01
53	2020-05-01
54	2020-05-01
55	2020-05-01
56	2020-05-01
57	2020-05-01
58	May 20, June 20, July 20, August 20, September 20
59	2020-05-01
60	2020-05-01
61	2020-05-01
62	May 20, September 20
63	2020-05-01
64	2020-05-01
65	2020-06-01
66	2020-06-01
67	2020-06-01
68	2020-06-01
69	2020-06-01
70	2020-06-01
71	2020-06-01
72	June 20 , July 20
73	2020-07-01
74	2020-07-01
75	2020-06-01
76	June 20 , July 20
77	2020-07-01
78	2020-05-01
79	2020-07-01
80	2020-07-01
81	2020-07-01
82	2020-07-01
83	2020-08-01
84	2020-08-01
85	2020-08-01
86	2020-08-01
87	2020-08-01
88	2020-08-01
89	2020-08-01
90	2020-08-01
91	2020-08-01
92	2020-08-01
93	2020-08-01
94	2020-09-01
95	August 20 , October 20
96	2020-09-01
97	2020-09-01
98	2020-09-01
99	2020-09-01
100	2020-09-01
101	2020-09-01
102	2020-09-01
103	September 20 , November 20, December 20
104	September 20, October 20
105	2020-10-01
106	2020-10-01
107	2020-10-01
108	2020-10-01
109	2020-12-01
110	2020-10-01
111	2020-10-01
112	2020-10-01
113	2020-10-01
114	2020-10-01
115	2020-10-01
116	2020-10-01
117	2020-11-01
118	2020-11-01
119	2020-11-01
120	2020-11-01
121	2020-11-01
122	2020-11-01
123	2020-11-01
124	2020-11-01
125	November 20 , January 21
126	2020-11-01
127	2020-11-01
128	2020-11-01
129	2020-12-01
130	2020-12-01
131	2020-12-01
132	2020-12-01
133	2020-12-01
134	2020-12-01
135	2020-12-01
136	2020-12-01
137	2020-12-01
138	2020-12-01
139	December 20, January 21
140	2020-12-01
141	2020-12-01
142	2020-12-01
143	2020-12-01
144	2020-12-01
145	2021-01-01
146	2021-01-01
147	2021-01-01
148	2021-01-01
149	2021-01-01
150	2021-01-01
151	2021-01-01
152	2021-01-01
153	2021-01-01
154	2021-01-01
155	2021-01-01
156	2021-01-01
157	2021-01-01
158	2020-09-01
159
160
